# Supplementary material for: Spectrin-beta 2 facilitates the selective accumulation of GABAA receptors at somatodendritic synapses
Source: Commun Biol. 2023 Jan 5;6:11. doi: 10.1038/s42003-022-04381-x (PMC9816108; doi:10.1038/s42003-022-04381-x)
Supplement: Supplementary file 3 — Supplementary Data 1 [file 42003_2022_4381_MOESM3_ESM.csv]

Sample	Rep 1	Rep 2	Rep 3	Rep 4	Mean	SEM	p
a1	0.000494603	0.000338874	0.000850294	0.000351178	0.000508737	0.000119212	0.017830406
a2	0.000253864	0.000390492	0.000968014	0.00041357	0.000506485	0.000157827	0.009966789
a3	0	0.0000337	0.000386357	0.000316056	0.000184028	9.78E-05	0.126059537
a4	0.000143106	0.00020079	0.000476269	0.0000746	0.000223691	8.81E-05	0.057864441
a5	0	0	0.000452528	0.0000777	0.000132557	0.000108218	0.133256278
a6	0	0	0	0	0	0	#DIV/0!
b1	0	0	0.000299778	0.0000761	9.40E-05	7.09E-05	0.140460732
b2	0.0000201	0.0000894	0.000559311	0.000365896	0.000258677	0.000124983	0.040276721
b3	0.000570819	0.000563398	0.000660018	0.001238452	0.000758172	0.000161591	0.004662486
d	0	0	0.0000564	0	0.0000141	0.0000141	0.464707488
g2	0.000234823	0.000242599	0.000422763	0.0000489	0.000237271	7.63E-05	0.016340521
