# Supplementary material for: Spectrin-beta 2 facilitates the selective accumulation of GABAA receptors at somatodendritic synapses
Source: Commun Biol. 2023 Jan 5;6:11. doi: 10.1038/s42003-022-04381-x (PMC9816108; doi:10.1038/s42003-022-04381-x)
Supplement: Supplementary file 4 — Supplementary Data 2 [file 42003_2022_4381_MOESM4_ESM.csv]

Sample	Rep 1	Rep 2	Rep 3	Mean	SEM	p
a1	0.00030954	0.000494603	0.000515425	0.000439856	0.0000654	0.000241543
a2	0.000361663	0.000453864	0.000228442	0.000447991	0.0000659	0.0007118
a3	0.000245682	0	0	0.000081894	0.000081894	0.374327841
a4	0	0.000143106	0	0.000047702	0.000047702	0.14279547
a5	0	0	6.60E-05	0.000022	0.000022	0.14279547
a6	0	0	0	0	0	!DIV/0
b1	0	0	4.06E-05	0.0000135	0.0000135	0.398249725
b2	5.88E-05	2.01E-05	0.000188697	0.000089199	0.000051	0.142945091
b3	0.000348325	0.000570819	0.000279105	0.000399416	0.000088	0.018429937
d	0	0	0	0	0	!DIV/0
g2	0.000632294	0.000234823	0.000196311	0.000354476	0.000139353	0.018648054
