# Supplementary material for: Spectrin-beta 2 facilitates the selective accumulation of GABAA receptors at somatodendritic synapses
Source: Commun Biol. 2023 Jan 5;6:11. doi: 10.1038/s42003-022-04381-x (PMC9816108; doi:10.1038/s42003-022-04381-x)
Supplement: Supplementary file 5 — Supplementary Data 3 [file 42003_2022_4381_MOESM5_ESM.csv]

Sample	Rep 1	Rep 2	Rep 3	Rep 4	Rep 5	Mean	SEM	p
a1	0.001872161	0.010347364	0.008986427	0.010752222	0.007644064	0.007920448	0.001607845	0.001688864
a2	0.000209245	0.000207731	0.000277535	0.00035646	0.000201162	0.000250427	2.99E-05	0.000595758
a3	0.002125587	0.000855234	0.000272035	0.000665401	0.000798378	0.000943327	0.000312601	0.0162021
a4	0	0.000240801	0.000134688	8.39E-05	0	9.19E-05	4.53E-05	0.31402536
a5	8.76E-05	0.000235823	0.00015994	5.98E-05	0.001236569	0.000355946	0.000222267	0.100365616
a6	0	0	0	0	0	0	0	#DIV/0!
b1	0	0.000699025	0.000518472	0.001002135	0.000845669	0.00061306	0.000172868	0.008332315
b2	0	0.001199262	0.002485666	0.001456335	0.000977615	0.001223776	0.000400329	0.015409547
b3	4.82E-05	0.005351018	0.002072024	0.00394638	0.004952211	0.003273967	0.000985724	0.01113512
d	0	0.000581556	0.000621779	0.000359871	0.000252383	0.000363118	0.000113743	0.012970599
g2	0	0.003183225	0.001826679	0.001876389	0.002758552	0.001928969	0.000547518	0.008575418
