# Supplementary material for: Spectrin-beta 2 facilitates the selective accumulation of GABAA receptors at somatodendritic synapses
Source: Commun Biol. 2023 Jan 5;6:11. doi: 10.1038/s42003-022-04381-x (PMC9816108; doi:10.1038/s42003-022-04381-x)
Supplement: Supplementary file 6 — Supplementary Data 4 [file 42003_2022_4381_MOESM6_ESM.csv]

AIS
Culture Number	Run 1	Run 2	Run 3	Run 4	Mean	SEM
a2/a1 % Overlap	40.7	46.9	38.8	38.8	41.3	1.919635382
a1/a2 % Overlap	41.4	37.1	41.2	39.7	39.85	0.992051746
Dendrite
Culture Number	Run 1	Run 2	Run 3	Run 4	Mean	SEM
a2/a1 % Overlap	72.2	72.4	68.7	76.3	72.4	1.552954174
a1/a2 % Overlap	24.2	21.6	12.4	8.3	16.625	3.755967474
