# Supplementary material for: Spectrin-beta 2 facilitates the selective accumulation of GABAA receptors at somatodendritic synapses
Source: Commun Biol. 2023 Jan 5;6:11. doi: 10.1038/s42003-022-04381-x (PMC9816108; doi:10.1038/s42003-022-04381-x)
Supplement: Supplementary file 7 — Supplementary Data 5 [file 42003_2022_4381_MOESM7_ESM.csv]

Uniprot ID	Protein Name	Description	a1 Av SiGi	a1 ttest	a2 Av SiGi	a2 ttest
Q9Z1B3	PLCB1_MOUSE	1-phosphatidylinositol 4,5-bisphosphate phosphodiesterase beta-1; The production of the second messenger molecules diacylglycerol (DAG) and inositol 1,4,5-trisphosphate (IP3) is mediated by activated phosphatidylinositol-specific phospholipase C enzymes	0	NA	0.000270912	0.019396099
Q8CIH5	PLCG2_MOUSE	1-phosphatidylinositol 4,5-bisphosphate phosphodiesterase gamma-2; The production of the second messenger molecules diacylglycerol (DAG) and inositol 1,4,5-trisphosphate (IP3) is mediated by activated phosphatidylinositol-specific phospholipase C enzymes. It is a crucial enzyme in transmembrane signaling (By similarity)	6.41E-05	0.04193568	0	NA
P16330	CN37_MOUSE	2',3'-cyclic-nucleotide 3'-phosphodiesterase; May participate in RNA metabolism in the myelinating cell, CNP is the third most abundant protein in central nervous system myelin	0	NA	0.004323628	0.002750031
D3YVF0	AKAP5_MOUSE	A-kinase anchor protein 5; May anchor the PKA kinase to cytoskeletal and/or organelle-associated proteins, targeting the signal carried by cAMP to specific intracellular effectors	0.00082449	0.00784923	0.001223512	0.006281185
Q8BL65	ABLM2_MOUSE	Actin-binding LIM protein 2; May act as scaffold protein. May stimulate ABRA activity and ABRA-dependent SRF transcriptional activity	0.0006365	6.10E-05	0	NA
Q7TPR4	ACTN1_MOUSE	Actinin alpha 1/4; Alpha-actinin-1; F-actin cross-linking protein which is thought to anchor actin to a variety of intracellular structures. This is a bundling protein (By similarity)	0.00551771	0.00226066	0	NA
Q9Z103	ADNP_MOUSE	Activity-dependent neuroprotector homeobox protein; Potential transcription factor. May mediate some of the neuroprotective peptide VIP-associated effects involving normal growth and cancer proliferation	0	NA	9.08E-05	0.044476346
O54774	AP3D1_MOUSE	Adaptor-related protein complex 3, delta 1 subunit; AP-3 complex subunit delta-1; Part of the AP-3 complex, an adaptor-related complex which is not clathrin-associated. The complex is associated with the Golgi region as well as more peripheral structures. It facilitates the budding of vesicles from the Golgi membrane and may be directly involved in trafficking to lysosomes (By similarity). Involv…	0	NA	0.000262438	0.022787193
Q9QYC0	ADDA_MOUSE	Adducin 1 (alpha); Alpha-adducin; Membrane-cytoskeleton-associated protein that promotes the assembly of the spectrin-actin network. Binds to calmodulin	0.0010473	0.02592557	0	NA
Q8C8R3	ANK2_MOUSE	Ankyrin 2, brain; Ankyrin-2; Attaches integral membrane proteins to cytoskeletal elements. Also binds to cytoskeletal proteins. Required for coordinate assembly of Na/Ca exchanger, Na/K ATPase and InsP3 receptor at sarcoplasmic reticulum sites in cardiomyocytes. Required for the coordinated expression of the Na/K ATPase, Na/Ca exchanger and beta-2-spectrin (SPTBN1) in the inner segment of rod pho…	0.0068578	0.00051521	0.0034501	0.008755853
G5E8K5	ANK3_MOUSE	Ankyrin 3, epithelial; Ankyrin-3; Membrane-cytoskeleton linker. May participate in the maintenance/targeting of ion channels and cell adhesion molecules at the nodes of Ranvier and axonal initial segments (By similarity). In skeletal muscle, required for costamere localization of DMD and betaDAG1. Regulates KCNA1 channel activity in function of dietary Mg(2+) levels, and thereby contributes to th…	0.00085888	0.00310082	0.000626347	0.04950824
Q8BIZ1	ANS1B_MOUSE	Ankyrin repeat and sterile alpha motif domain-containing protein 1B; Isoform 2 may participate in the regulation of nucleoplasmic coilin protein interactions in neuronal and transformed cells	0.00012114	0.01930095	0	NA
Q3UHJ0	AAK1_MOUSE	AP2-associated protein kinase 1; Regulates clathrin-mediated endocytosis by phosphorylating the AP2M1/mu2 subunit of the adaptor protein complex 2 (AP-2) which ensures high affinity binding of AP-2 to cargo membrane proteins during the initial stages of endocytosis. Isoform 1 and isoform 2 display similar levels of kinase activity towards AP2M1. Regulates phosphorylation of other AP-2 subunits as…	0	NA	0.000223177	0.011616576
P55088	AQP4_MOUSE	Aquaporin-4; Forms a water-specific channel. Osmoreceptor which regulates body water balance and mediates water flow within the central nervous system	0	NA	0.000330685	0.032052589
Q3UHD9	AGAP2_MOUSE	Arf-GAP with GTPase, ANK repeat and PH domain-containing protein 2; GTPase-activating protein (GAP) for ARF1 and ARF5, which also shows strong GTPase activity. Participates in the prevention of neuronal apoptosis by enhancing PI3 kinase activity. Aids the coupling of metabotropic glutamate receptor 1 (GRM1) to cytoplasmic PI3 kinase by interacting with Homer scaffolding proteins, and also seems t…	0	NA	0.000478675	0.006436193
Q7TQH0	ATX2L_MOUSE	Ataxin-2-like protein; Involved in the regulation of stress granule and P-body formation	0.00018585	0.02313837	0	NA
Q9JHS4	CLPX_MOUSE	ATP-dependent Clp protease ATP-binding subunit clpX-like, mitochondrial; ATP-dependent specificity component of the Clp protease complex. Hydrolyzes ATP. Targets specific substrates for degradation by the Clp complex. Can perform chaperone functions in the absence of CLPP. Enhances the DNA-binding activity of TFAM and is required for maintaining a normal mitochondrial nucleoid structure. ATP-depe…	9.07E-05	0.01740705	0	NA
Q925I1	ATAD3_MOUSE	ATPase family AAA domain-containing protein 3; Essential for mitochondrial network organization, mitochondrial metabolism and cell growth at organism and cellular level. May play an important role in mitochondrial protein synthesis. May also participate in mitochondrial DNA replication. May bind to mitochondrial DNA D-loops and contribute to nucleoid stability. Required for enhanced channeling of…	0	NA	0.001337028	0.002514243
Q4QY64	ATAD5_MOUSE	ATPase family AAA domain-containing protein 5; Involved in DNA damage response. Involved in a RAD9A- related damage checkpoint, a pathway that is important in determining whether DNA damage is compatible with cell survival or whether it requires cell elimination by apoptosis. Modulates the RAD9A interaction with BCL2 and thereby induces DNA damages- induced apoptosis	0	NA	0.000216662	0.039435309
O55143	AT2A2_MOUSE	Atpase, ca++ transporting, cardiac muscle, slow twitch 2; Sarcoplasmic/endoplasmic reticulum calcium ATPase 2; This magnesium-dependent enzyme catalyzes the hydrolysis of ATP coupled with the translocation of calcium from the cytosol to the sarcoplasmic reticulum lumen. Isoform SERCA2A is involved in the regulation of the contraction/relaxation cycle. Acts as a regulator of TNFSF11-mediated Ca(2+…	0.00061363	0.0130927	0	NA
Q6PAJ1	BCR_MOUSE	Bcr activator of rhogef and gtpase; Breakpoint cluster region protein; GTPase-activating protein for RAC1 and CDC42. Promotes the exchange of RAC or CDC42-bound GDP by GTP, thereby activating them. Displays serine/threonine kinase activity (By similarity)	0	NA	0.00019234	0.035121386
Q920P3	BRNP1_MOUSE	BMP/retinoic acid-inducible neural-specific protein 1; Inhibits cell proliferation by negative regulation of the G1/S transition. Mediates cell death which is not of the classical apoptotic type and regulates expression of components of the plasminogen pathway; Belongs to the BRINP family	0	NA	9.71E-05	0.027159798
Q80YN3	BCAS1_MOUSE	Breast carcinoma-amplified sequence 1 homolog; Breast carcinoma amplified sequence 1	0.00021113	0.0024762	0.000313739	0.004882324
G5E8P1	BRD1_MOUSE	Bromodomain-containing protein 1; Bromodomain containing 1	5.90E-05	0.04253527	0	NA
Q9R0M0	CELR2_MOUSE	Cadherin, egf lag seven-pass g-type receptor 2; Receptor that may have an important role in cell/cell signaling during nervous system formation	0.00024582	0.00342641	0.000302256	0.023294633
Q61290	CAC1E_MOUSE	Calcium channel, voltage-dependent, r type, alpha 1e subunit; Voltage-sensitive calcium channels (VSCC) mediate the entry of calcium ions into excitable cells and are also involved in a variety of calcium-dependent processes, including muscle contraction, hormone or neurotransmitter release, gene expression, cell motility, cell division and cell death. The isoform alpha-1E gives rise to R-type ca…	0	NA	0.000371962	0.002553676
P11798	KCC2A_MOUSE	Calcium/calmodulin-dependent protein kinase type II subunit alpha; CaM-kinase II (CAMK2) is a prominent kinase in the central nervous system that may function in long-term potentiation and neurotransmitter release. Member of the NMDAR signaling complex in excitatory synapses it may regulate NMDAR-dependent potentiation of the AMPAR and synaptic plasticity. Phosphorylates transcription factor FOXO…	0.00086477	0.04139004	0	NA
Q8CA95	PDE10_MOUSE	cAMP and cAMP-inhibited cGMP 3',5'-cyclic phosphodiesterase 10A; Plays a role in signal transduction by regulating the intracellular concentration of cyclic nucleotides. Can hydrolyze both cAMP and cGMP, but has higher affinity for cAMP and is more efficient with cAMP as substrate. May play a critical role in regulating cAMP and cGMP levels in the striatum, a region of the brain that contributes …	0	NA	9.95E-05	0.025414842
Q60865	CAPR1_MOUSE	Caprin-1; May regulate the transport and translation of mRNAs of proteins involved in synaptic plasticity in neurons and cell proliferation and migration in multiple cell types. Binds directly and selectively to MYC and CCND2 RNAs. In neuronal cells, directly binds to several mRNAs associated with RNA granules, including BDNF, CAMK2A, CREB1, MAP2, NTRK2 mRNAs, as well as to GRIN1 and KPNB1 mRNAs,…	0.00019251	0.03677855	0	NA
O35927	CTND2_MOUSE	Catenin (cadherin associated protein), delta 2; Catenin delta-2; Has a critical role in neuronal development, particularly in the formation and/or maintenance of dendritic spines and synapses. Involved in the regulation of canonical Wnt signaling (By similarity). It probably acts on beta-catenin turnover, facilitating beta-catenin interaction with GSK3B, phosphorylation, ubiquitination and degrad…	0.00027899	0.00751323	0.000280562	0.031653877
P49452	CENPC_MOUSE	Centromere protein c1; Centromere protein C; Component of the CENPA-NAC (nucleosome-associated) complex, a complex that plays a central role in assembly of kinetochore proteins, mitotic progression and chromosome segregation. The CENPA-NAC complex recruits the CENPA-CAD (nucleosome distal) complex and may be involved in incorporation of newly synthesized CENPA into centromeres. CENPC recruits DNA…	6.51E-05	0.02756226	0	NA
Q8BT07	CEP55_MOUSE	Centrosomal protein of 55 kDa; Plays a role in mitotic exit and cytokinesis. Recruits PDCD6IP and TSG101 to midbody during cytokinesis. Required for successful completion of cytokinesis. Not required for microtubule nucleation. Plays a role in the development of the brain and kidney	0.0002295	0.03465284	0.000130711	0.023716697
Q8BMK0	CEP85_MOUSE	Centrosomal protein of 85 kDa; Acts as a negative regulator of NEK2 to maintain the centrosome integrity in interphase. Suppresses centrosome disjunction by inhibiting NEK2 kinase activity	0	NA	0.000195018	0.029690675
Q922S4	PDE2A_MOUSE	Cgmp-dependent 3',5'-cyclic phosphodiesterase; Cyclic nucleotide phosphodiesterase with a dual-specificity for the second messengers cAMP and cGMP, which are key regulators of many important physiological processes	0	NA	0.000720135	0.032867593
O54689	CCR6_MOUSE	Chemokine (c-c motif) receptor 6; C-C chemokine receptor type 6; Receptor for the C-C type chemokine CCL20. Binds to CCL20 and subsequently transduces a signal by increasing the intracellular calcium ion levels. Although CCL20 is its major ligand it can also act as a receptor for non- chemokine ligands such as beta-defensins. Binds to defensin DEFB1 leading to increase in intracellular calcium io…	0	NA	0.000167788	0.017621656
Q6AW69	CGNL1_MOUSE	Cingulin-like protein 1; May be involved in anchoring the apical junctional complex, especially tight junctions, to actin-based cytoskeletons	0	NA	0.000115249	0.007162497
Q3UHB8	CC177_MOUSE	Coiled-coil domain-containing protein 177; Coiled-coil domain containing 177	0.00030059	0.00988184	0	NA
O54991	CNTP1_MOUSE	Contactin associated protein-like 1; Contactin-associated protein 1; Required, with CNTNAP2, for radial and longitudinal organization of myelinated axons. Plays a role in the formation of functional distinct domains critical for saltatory conduction of nerve impulses in myelinated nerve fibers. Demarcates the paranodal region of the axo-glial junction. In association with contactin involved in th…	0	NA	0.000736687	0.0014966
P12960	CNTN1_MOUSE	Contactin-1; Contactins mediate cell surface interactions during nervous system development. Involved in the formation of paranodal axo-glial junctions in myelinated peripheral nerves and in the signaling between axons and myelinating glial cells via its association with CNTNAP1. Participates in oligodendrocytes generation by acting as a ligand of NOTCH1. Its association with NOTCH1 promotes NOTC…	0	NA	0.002628923	0.002764444
Q9QWV9	CCNT1_MOUSE	Cyclin-T1; Regulatory subunit of the cyclin-dependent kinase pair (CDK9/cyclin-T1) complex, also called positive transcription elongation factor B (P-TEFb), which is proposed to facilitate the transition from abortive to productive elongation by phosphorylating the CTD (carboxy-terminal domain) of the large subunit of RNA polymerase II (RNA Pol II)	0	NA	8.67E-05	0.039957767
Q05421	CP2E1_MOUSE	Cytochrome p450, family 2, subfamily e, polypeptide 1; Cytochrome P450 2E1; Metabolizes several precarcinogens, drugs, and solvents to reactive metabolites	0	NA	0.000107404	0.031320666
Q6VVW9	CP2R1_MOUSE	Cytochrome p450, family 2, subfamily r, polypeptide 1; Vitamin D 25-hydroxylase; Has a D-25-hydroxylase activity on both forms of vitamin D, vitamin D(2) and D(3); Belongs to the cytochrome P450 family	0	NA	5.03E-05	0.02344271
Q5SQX6	CYFP2_MOUSE	Cytoplasmic FMR1-interacting protein 2; Part of the WAVE1 complex that regulates actin filament reorganization via its interaction with the Arp2/3 complex (By similarity). Involved in T-cell adhesion and p53-dependent induction of apoptosis (By similarity). Does not bind RNA. As component of the WAVE1 complex, required for BDNF-NTRK2 endocytic trafficking and signaling from early endosomes	0.00116958	0.01067916	0.000457336	0.037771294
Q8BZN6	DOC10_MOUSE	Dedicator of cytokinesis protein 10; Guanine nucleotide-exchange factor (GEF) that activates CDC42 and RAC1 by exchanging bound GDP for free GTP. Essential for dendritic spine morphogenesis in Purkinje cells and in hippocampal neurons, via a CDC42-mediated pathway. Sustains B-cell lymphopoiesis in secondary lymphoid tissues and regulates FCER2/CD23 expression	0.00110407	0.00317699	0	NA
Q8BIK4	DOCK9_MOUSE	Dedicator of cytokinesis protein 9/10/11; Guanine nucleotide-exchange factor (GEF) that activates CDC42 by exchanging bound GDP for free GTP . Overexpression induces filopodia formation (By similarity)	0.00086978	0.02549093	0.000427098	0.041176278
Q8BH88	DEP1B_MOUSE	Dep domain-containing protein 1b; DEP domain containing 1B	0.0014668	0.02477792	0	NA
Q9Z218	DPP6_MOUSE	Dipeptidyl aminopeptidase-like protein 6; Promotes cell surface expression of the potassium channel KCND2. Modulates the activity and gating characteristics of the potassium channel KCND2. Has no dipeptidyl aminopeptidase activity (By similarity); Belongs to the peptidase S9B family	0	NA	0.000144107	0.017811048
Q811D0	DLG1_MOUSE	Disks large homolog 1; Essential multidomain scaffolding protein required for normal development. Recruits channels, receptors and signaling molecules to discrete plasma membrane domains in polarized cells. Regulates the excitability of cardiac myocytes by modulating the functional expression of Kv4 channels (By similarity). Functional regulator of Kv1.5 channel (By similarity). May play a role i…	0.00035408	0.00023618	0	NA
Q8BPN8	DMXL2_MOUSE	DmX-like protein 2; May serve as a scaffold protein for MADD and RAB3GA on synaptic vesicles of neuronal and endocrine homeostatic processes (By similarity). Plays a role in the brain as a key controller of neuronal and endocrine homeostatic processes	0	NA	0.000398574	0.037612404
P58281	OPA1_MOUSE	Dynamin-like 120 kDa protein, mitochondrial; Dynamin-related GTPase that is essential for normal mitochondrial morphology by regulating the equilibrium between mitochondrial fusion and mitochondrial fission. Coexpression of isoform 1 with shorter alternative products is required for optimal activity in promoting mitochondrial fusion (By similarity). Binds lipid membranes enriched in negatively ch…	0	NA	0.001736905	0.039068755
Q8CCJ3	UFL1_MOUSE	E3 UFM1-protein ligase 1; E3 protein ligase that mediates ufmylation, the covalent attachment of the ubiquitin-like modifier UFM1 to substrate proteins, a post-translational modification on lysine residues of proteins that may play a crucial role in a number of cellular processes. Mediates DDRGK1 ufmylation and may regulate the proteasomal degradation of DDRGK1 and CDK5RAP3 thereby modulating NF-…	0.00010677	0.04574813	0	NA
P08046	EGR1_MOUSE	Early growth response protein 1; Transcriptional regulator. Recognizes and binds to the DNA sequence 5'-GCG(T/G)GGGCG-3'(EGR-site) in the promoter region of target genes. Binds double-stranded target DNA, irrespective of the cytosine methylation status (By similarity). Regulates the transcription of numerous target genes, and thereby plays an important role in regulating the response to growth fa…	0.00022521	0.03691139	0	NA
Q6PH08	ERC2_MOUSE	ELKS/RAB6-interacting/CAST family member 2; ERC protein 2; Thought to be involved in the organization of the cytomatrix at the nerve terminals active zone (CAZ) which regulates neurotransmitter release. Seems to act together with BSN. May recruit liprin-alpha proteins to the CAZ	0.0046876	0.006095	0.000275287	0.035594794
Q9D8N0	EF1G_MOUSE	Eukaryotic translation elongation factor 1 gamma; Elongation factor 1-gamma; Probably plays a role in anchoring the complex to other cellular components	0	NA	0.000501235	0.019197347
A6H5Z3	EXC6B_MOUSE	Exocyst complex component 6B; Component of the exocyst complex involved in the docking of exocytic vesicles with fusion sites on the plasma membrane	0	NA	7.33E-05	0.034831814
A2A870	FBF1_MOUSE	Fas-binding factor 1; Keratin-binding protein required for epithelial cell polarization. Involved in apical junction complex (AJC) assembly via its interaction with PARD3. Required for ciliogenesis (By similarity)	0	NA	0.00014189	0.045488355
P70451	FER_MOUSE	Fer (fms/fps related) protein kinase; Tyrosine-protein kinase Fer; Tyrosine-protein kinase that acts downstream of cell surface receptors for growth factors and plays a role in the regulation of the actin cytoskeleton, microtubule assembly, lamellipodia formation, cell adhesion, cell migration and chemotaxis. Acts downstream of EGFR, KIT, PDGFRA and PDGFRB. Acts downstream of EGFR to promote acti…	0	NA	8.20E-05	0.023569717
F8VPU2	FARP1_MOUSE	Ferm, rhogef (arhgef) and pleckstrin domain protein 1 (chondrocyte-derived); FERM, ARHGEF and pleckstrin domain-containing protein 1; Functions as guanine nucleotide exchange factor for RAC1. May play a role in semaphorin signaling. Plays a role in the assembly and disassembly of dendritic filopodia, the formation of dendritic spines, regulation of dendrite length and ultimately the formation of …	0	NA	0.000602138	0.004422044
A2ARZ3	FSIP2_MOUSE	Fibrous sheath-interacting protein 2; Plays a role in spermatogenesis	0.00071599	1.20E-05	0	NA
Q80TD3	FNIP2_MOUSE	Folliculin-interacting protein 2; Acts as a co-chaperone of HSP90AA1. Inhibits the ATPase activity of HSP90AA1 leading to reduction in its chaperone activity. Facilitates the binding of client protein FLCN to HSP90AA1. May be involved in energy and/or nutrient sensing through the AMPK and mTOR signaling pathways. May regulate phosphorylation of RPS6KB1 (By similarity). May play a role in the sign…	5.19E-05	0.03009436	0	NA
Q9JL26	FMNL1_MOUSE	Formin-like protein 1; Plays a role in the regulation of cell morphology and cytoskeletal organization. Required in the cortical actin filament dynamics and cell shape. May play a role in the control of cell motility and survival of macrophages	0	NA	8.92E-05	0.046559173
A2APV2	FMNL2_MOUSE	Formin-like protein 2; Plays a role in the regulation of cell morphology and cytoskeletal organization. Required in the cortical actin filament dynamics (By similarity); Belongs to the formin homology family	0	NA	0.000433924	0.035197534
Q9R059	FHL3_MOUSE	Four and a half LIM domains 3	0.00069193	0.0055314	0	NA
Q9QYB5	ADDG_MOUSE	Gamma-adducin; Membrane-cytoskeleton-associated protein that promotes the assembly of the spectrin-actin network. Plays a role in actin filament capping. Binds to calmodulin; Belongs to the aldolase class II family. Adducin subfamily	0.00037388	0.01645692	0.000680645	0.017049071
P62812	GBRA1_MOUSE	Gamma-aminobutyric acid receptor subunit alpha-1; Component of the heteropentameric receptor for GABA, the major inhibitory neurotransmitter in the vertebrate brain. Functions also as histamine receptor and mediates cellular responses to histamine. Functions as receptor for diazepines and various anesthetics, such as pentobarbital; these are bound at a separate allosteric effector binding site. F…	0.00049882	0.00621645	0	NA
P22723	GBRG2_MOUSE	Gamma-aminobutyric acid receptor subunit gamma-2; Component of the heteropentameric receptor for GABA, the major inhibitory neurotransmitter in the vertebrate brain. Functions also as histamine receptor and mediates cellular responses to histamine. Functions as receptor for diazepines and various anesthetics, such as pentobarbital; these are bound at a separate allosteric effector binding site. F…	0.0003689	0.00134132	0.000169859	0.008086982
Q9WV18	GABR1_MOUSE	Gamma-aminobutyric acid type B receptor subunit 1; Component of a heterodimeric G-protein coupled receptor for GABA, formed by GABBR1 and GABBR2. Within the heterodimeric GABA receptor, only GABBR1 seems to bind agonists, while GABBR2 mediates coupling to G proteins (By similarity). Ligand binding causes a conformation change that triggers signaling via guanine nucleotide-binding proteins (G prot…	0	NA	0.000168725	0.013655597
Q80T41	GABR2_MOUSE	Gamma-aminobutyric acid type B receptor subunit 2; Component of a heterodimeric G-protein coupled receptor for GABA, formed by GABBR1 and GABBR2. Within the heterodimeric GABA receptor, only GABBR1 seems to bind agonists, while GABBR2 mediates coupling to G proteins (By similarity). Ligand binding causes a conformation change that triggers signaling via guanine nucleotide-binding proteins (G prot…	0.00024891	0.02513108	0.000321954	0.005740791
P48031	GBX2_MOUSE	Gastrulation brain homeobox 2; Homeobox protein GBX-2; May act as a transcription factor for cell pluripotency and differentiation in the embryo	5.79E-05	0.00381364	0	NA
Q8BUV3	GEPH_MOUSE	Gephyrin; Microtubule-associated protein involved in membrane protein-cytoskeleton interactions. It is thought to anchor the inhibitory glycine receptor (GLYR) to subsynaptic microtubules. Catalyzes two steps in the biosynthesis of the molybdenum cofactor. In the first step, molybdopterin is adenylated. Subsequently, molybdate is inserted into adenylated molybdopterin and AMP is released; In the …	0.00039209	0.00197168	0.00076436	0.030103852
P23818	GRIA1_MOUSE	Glutamate receptor 1; Ionotropic glutamate receptor. L-glutamate acts as an excitatory neurotransmitter at many synapses in the central nervous system. Binding of the excitatory neurotransmitter L- glutamate induces a conformation change, leading to the opening of the cation channel, and thereby converts the chemical signal to an electrical impulse. The receptor then desensitizes rapidly and ente…	0.00033639	0.00637176	0.000102693	0.030148725
Q14BI2	GRM2_MOUSE	Glutamate receptor, metabotropic 2; Metabotropic glutamate receptor 2; G-protein coupled receptor for glutamate. Ligand binding causes a conformation change that triggers signaling via guanine nucleotide-binding proteins (G proteins) and modulates the activity of down-stream effectors. Signaling inhibits adenylate cyclase activity. May mediate suppression of neurotransmission or may be involved i…	0	NA	0.000249159	0.036164459
Q9QYS2	GRM3_MOUSE	Glutamate receptor, metabotropic 3; Metabotropic glutamate receptor 3; G-protein coupled receptor for glutamate. Ligand binding causes a conformation change that triggers signaling via guanine nucleotide-binding proteins (G proteins) and modulates the activity of down-stream effectors. Signaling inhibits adenylate cyclase activity	0.00091294	0.02265859	0.001068031	0.016632694
Q3UVX5	GRM5_MOUSE	Glutamate receptor, metabotropic 5; Metabotropic glutamate receptor 5; G-protein coupled receptor for glutamate. Ligand binding causes a conformation change that triggers signaling via guanine nucleotide-binding proteins (G proteins) and modulates the activity of down-stream effectors. Signaling activates a phosphatidylinositol-calcium second messenger system and generates a calcium-activated chl…	7.48E-05	0.01945494	0	NA
Q5NCH9	GRM6_MOUSE	Glutamate receptor, metabotropic 6; Metabotropic glutamate receptor 6; G-protein coupled receptor for glutamate. Ligand binding causes a conformation change that triggers signaling via guanine nucleotide-binding proteins (G proteins) and modulates the activity of down-stream effectors, such as adenylate cyclase. Signaling inhibits adenylate cyclase activity (By similarity). Signaling stimulates T…	9.18E-05	0.0085407	0	NA
Q68ED2	GRM7_MOUSE	Glutamate receptor, metabotropic 7; Metabotropic glutamate receptor 7; G-protein coupled receptor for glutamate. Ligand binding causes a conformation change that triggers signaling via guanine nucleotide-binding proteins (G proteins) and modulates the activity of down-stream effectors, such as adenylate cyclase. Signaling inhibits adenylate cyclase activity (By similarity)	0.0001819	0.00141645	0	NA
Q921M4	GOGA2_MOUSE	Golgi autoantigen, golgin subfamily a, 2; Golgin subfamily A member 2; Peripheral membrane component of the cis-Golgi stack that acts as a membrane skeleton that maintains the structure of the Golgi apparatus, and as a vesicle thether that facilitates vesicle fusion to the Golgi membrane. Together with p115/USO1 and STX5, involved in vesicle tethering and fusion at the cis-Golgi membrane to maint…	0	NA	0.001553911	0.010913489
P27600	GNA12_MOUSE	Guanine nucleotide-binding protein subunit alpha-12; Guanine nucleotide-binding proteins (G proteins) are involved as modulators or transducers in various transmembrane signaling systems. Activates effector molecule RhoA by binding and activating RhoGEFs (ARHGEF12/LARG) (By similarity). GNA12- dependent Rho signaling subsequently regulates transcription factor AP-1 (activating protein-1). GNA12-d…	0	NA	0.000282318	0.034472116
P70298	CUX2_MOUSE	Homeobox protein cut-like 2; May be a transcription factor involved in neural specification. Binds to DNA in a sequence-specific manner	0.00022688	0.04731915	0	NA
Q9Z2Y3	HOME1_MOUSE	Homer protein homolog 1; Postsynaptic density scaffolding protein. Binds and cross-links cytoplasmic regions of GRM1, GRM5, ITPR1, DNM3, RYR1, RYR2, SHANK1 and SHANK3. By physically linking GRM1 and GRM5 with ER-associated ITPR1 receptors, it aids the coupling of surface receptors to intracellular calcium release. May also couple GRM1 to PI3 kinase through its interaction with AGAP2. Isoform 1 re…	0.0010917	0.00109352	0	NA
P11881	ITPR1_MOUSE	Inositol 1,4,5-trisphosphate receptor type 1; Intracellular channel that mediates calcium release from the endoplasmic reticulum following stimulation by inositol 1,4,5- trisphosphate. Involved in the regulation of epithelial secretion of electrolytes and fluid through the interaction with AHCYL1. Plays a role in ER stress-induced apoptosis. Cytoplasmic calcium released from the ER triggers apopt…	0.00176664	0.02011003	0.002007398	0.012721669
Q60625	ICAM5_MOUSE	Intercellular adhesion molecule 5; ICAM proteins are ligands for the leukocyte adhesion protein LFA-1 (integrin alpha-L/beta-2); Belongs to the immunoglobulin superfamily. ICAM family	0	NA	0.000428311	0.049531298
Q8BQR4	KANL2_MOUSE	KAT8 regulatory NSL complex subunit 2; As part of the NSL complex it is involved in acetylation of nucleosomal histone H4 on several lysine residues and therefore may be involved in the regulation of transcription	0.00015319	0.01919971	0	NA
Q61595	KTN1_MOUSE	Kinectin 1; Receptor for kinesin thus involved in kinesin-driven vesicle motility. Accumulates in integrin-based adhesion complexes (IAC) upon integrin aggregation by fibronectin (By similarity)	0.00111815	0.0489158	0.001948102	0.000139848
O88447	KLC1_MOUSE	Kinesin light chain 1; Kinesin is a microtubule-associated force-producing protein that may play a role in organelle transport. The light chain may function in coupling of cargo to the heavy chain or in the modulation of its ATPase activity	0	NA	0.000117063	0.045456863
P28740	KIF2A_MOUSE	Kinesin-like protein KIF2A; Plus end-directed microtubule-dependent motor required for normal brain development. May regulate microtubule dynamics during axonal growth. Required for normal progression through mitosis. Required for normal congress of chromosomes at the metaphase plate. Required for normal spindle dynamics during mitosis. Promotes spindle turnover. Implicated in formation of bipola…	0.00029317	0.04452116	0	NA
Q8R2V3	ZN445_MOUSE	Krab and scan domains-containing zinc finger protein; Zinc finger protein 445; May be involved in transcriptional regulation	0	NA	0.000105661	0.040355164
P10751	ZFP11_MOUSE	Krab domain-containing zinc finger protein; Zinc finger protein 11	0	NA	4.75E-05	0.032368445
Q9D0F3	LMAN1_MOUSE	Lectin, mannose-binding, 1; Protein ERGIC-53; Mannose-specific lectin. May recognize sugar residues of glycoproteins, glycolipids, or glycosylphosphatidyl inositol anchors and may be involved in the sorting or recycling of proteins, lipids, or both. The LMAN1-MCFD2 complex forms a specific cargo receptor for the ER-to-Golgi transport of selected proteins (By similarity)	0.00033008	4.07E-06	0	NA
Q9CQ07	LRC18_MOUSE	Leucine-rich repeat-containing protein 18; May be involved in the regulation of spermatogenesis and sperm maturation	0	NA	0.000295932	0.047529539
Q924C6	LOXL4_MOUSE	Lysyl oxidase-like protein 2/3/4; Lysyl oxidase homolog 4; May modulate the formation of a collagenous extracellular matrix	0	NA	0.000549573	0.029765927
Q3TYA6	MPP8_MOUSE	M-phase phosphoprotein 8; Heterochromatin component that specifically recognizes and binds methylated 'Lys-9' of histone H3 (H3K9me) and promotes recruitment of proteins that mediate epigenetic repression. Mediates recruitment of the HUSH complex to H3K9me3 sites: the HUSH complex is recruited to genomic loci rich in H3K9me3 and is probably required to maintain transcriptional silencing by promot…	0	NA	5.16E-05	0.016625138
P33435	MMP13_MOUSE	Matrix metalloproteinase-13 (collagenase 3); Collagenase 3; Plays a role in the degradation of extracellular matrix proteins including fibrillar collagen, fibronectin, TNC and ACAN. Cleaves triple helical collagens, including type I, type II and type III collagen, but has the highest activity with soluble type II collagen. Can also degrade collagen type IV, type XIV and type X. May also function …	0	NA	7.52E-05	0.040171489
Q0VBF8	STUM_MOUSE	Mechanosensory transduction mediator; Protein stum homolog; RIKEN cDNA 6330403A02 gene; Belongs to the SPEC3 family. Stum subfamily	6.26E-05	0.04383092	0	NA
Q6ZPQ6	PITM2_MOUSE	Membrane-associated phosphatidylinositol transfer protein 2; Catalyzes the transfer of phosphatidylinositol and phosphatidylcholine between membranes (in vitro). Binds calcium ions (By similarity)	0.00085062	0.03580629	0.001053812	0.010157144
Q6P9S0	MTSS2_MOUSE	Metastasis suppressor protein 1; MTSS1-like protein; Involved in plasma membrane dynamics. Potentiated PDGF- mediated formation of membrane ruffles and lamellipodia in fibroblasts, acting via RAC1 activation. May function in actin bundling	0.00030753	0.00214723	0	NA
P27546	MAP4_MOUSE	Microtubule-associated protein 4; Non-neuronal microtubule-associated protein. Promotes microtubule assembly	0.0011495	0.00205993	0.000342053	0.004779214
Q7TSJ2	MAP6_MOUSE	Microtubule-associated protein 6; Involved in microtubule stabilization in many cell types, including neuronal cells. Specifically has microtubule cold stabilizing activity. Involved in dendrite morphogenesis and maintenance by regulating lysosomal trafficking via its interaction with TMEM106B	0.0037999	0.00260287	0	NA
O88735	MAP7_MOUSE	Microtubule-associated protein 7; Microtubule-stabilizing protein that may play an important role during reorganization of microtubules during polarization and differentiation of epithelial cells. Associates with microtubules in a dynamic manner. May play a role in the formation of intercellular contacts. Colocalization with TRPV4 results in the redistribution of TRPV4 toward the membrane and may…	0.00021826	0.02303156	0	NA
Q791V5	MTCH2_MOUSE	Mitochondrial carrier homolog 2; The substrate transported is not yet known. Induces mitochondrial depolarization (By similarity)	0.00023563	0.02799475	0	NA
Q9Z2I0	LETM1_MOUSE	Mitochondrial proton/calcium exchanger protein; Mitochondrial proton/calcium antiporter that mediates proton-dependent calcium efflux from mitochondrion. Crucial for the maintenance of mitochondrial tubular networks and for the assembly of the supercomplexes of the respiratory chain (By similarity). Required for the maintenance of the tubular shape and cristae organization (By similarity). In con…	0	NA	0.000158055	0.045702642
Q62073	M3K7_MOUSE	Mitogen-activated protein kinase kinase kinase 7; Serine/threonine kinase which acts as an essential component of the MAP kinase signal transduction pathway. Plays an important role in the cascades of cellular responses evoked by changes in the environment. Mediates signal transduction of TRAF6, various cytokines including interleukin-1 (IL-1), transforming growth factor-beta (TGFB), TGFB-related…	0.00013321	0.02407469	0	NA
Q80TL7	MON2_MOUSE	MON2 homolog, regulator of endosome to Golgi trafficking; Protein MON2 homolog; May be required for traffic between late Golgi and early endosomes	0	NA	0.000210469	0.027108452
Q61879	MYH10_MOUSE	Myosin, heavy polypeptide 10, non-muscle; Myosin-10; Involved with LARP6 in the stabilization of type I collagen mRNAs for CO1A1 and CO1A2. During cell spreading, plays an important role in cytoskeleton reorganization, focal contacts formation (in the central part but not the margins of spreading cells), and lamellipodial extension; this function is mechanically antagonized by MYH9 (By similarity…	0.022908	7.42E-05	0.011468507	0.001891644
Q64331	MYO6_MOUSE	Myosins are actin-based motor molecules with ATPase activity . Unconventional myosins serve in intracellular movements . Myosin 6 is a reverse-direction motor protein that moves towards the minus-end of actin filaments (By similarity). Has slow rate of actin-activated ADP release due to weak ATP binding (By similarity). Functions in a variety of intracellular processes such as vesicular membrane …	0.00176907	0.00036035	0.001404736	0.001663627
Q9Z2C5	MTM1_MOUSE	Myotubularin; Lipid phosphatase which dephosphorylates phosphatidylinositol 3-monophosphate (PI3P) and phosphatidylinositol 3,5-bisphosphate (PI(3,5)P2). Has also been shown to dephosphorylate phosphotyrosine- and phosphoserine- containing peptides. Negatively regulates EGFR degradation through regulation of EGFR trafficking from the late endosome to the lysosome. Plays a role in vacuolar formati…	0	NA	8.74E-05	0.032345123
P28660	NCKP1_MOUSE	Nck-associated protein 1; Part of the WAVE complex that regulates lamellipodia formation. The WAVE complex regulates actin filament reorganization via its interaction with the Arp2/3 complex. Actin remodeling activity is regulated by RAC1. As component of the WAVE1 complex, required for BDNF-NTRK2 endocytic trafficking and signaling from early endosomes; Belongs to the HEM-1/HEM-2 family	0.00060081	0.04740476	0	NA
E9Q7X7	NRX2A_MOUSE	Neurexin ii; Neuronal cell surface protein that may be involved in cell recognition and cell adhesion. May mediate intracellular signaling	0.00042801	0.00598156	0	NA
Q9CS84	NRX1A_MOUSE	Neurexin-1-beta; Neuronal cell surface protein that may be involved in cell recognition and cell adhesion by forming intracellular junctions through binding to neuroligins. May play a role in formation or maintenance of synaptic junctions. May mediate intracellular signaling. May play a role in angiogenesis (By similarity); Belongs to the neurexin family	0.00051224	0.02589093	0	NA
P08553	NFM_MOUSE	Neurofilament medium polypeptide (neurofilament 3); Neurofilament medium polypeptide; Neurofilaments usually contain three intermediate filament proteins: L, M, and H which are involved in the maintenance of neuronal caliber	0.0016001	0.01742929	0	NA
P19246	NFH_MOUSE	Neurofilament, heavy polypeptide; Neurofilament heavy polypeptide; Neurofilaments usually contain three intermediate filament proteins: L, M, and H which are involved in the maintenance of neuronal caliber. NF-H has an important function in mature axons that is not subserved by the two smaller NF proteins	0.00015783	0.00100643	0	NA
Q8CH77	NAV1_MOUSE	Neuron navigator 1; May be involved in neuronal migration; Belongs to the Nav/unc-53 family	0	NA	4.25E-05	0.02940524
Q99J85	NPTXR_MOUSE	Neuronal pentraxin receptor; May be involved in mediating uptake of synaptic material during synapse remodeling or in mediating the synaptic clustering of AMPA glutamate receptors at a subset of excitatory synapses	0.00025326	0.00182473	0	NA
Q9D0F4	NKAP_MOUSE	NF-kappa-B-activating protein; Acts as a transcriptional repressor. Plays a role as a transcriptional corepressor of the Notch-mediated signaling required for T-cell development. Also involved in the TNF and IL-1 induced NF-kappa-B activation. Associates with chromatin at the Notch-regulated SKP2 promoter (By similarity)	0	NA	0.000165434	0.010514117
Q8VCM8	NCLN_MOUSE	Nicalin; May antagonize Nodal signaling and subsequent organization of axial structures during mesodermal patterning	0	NA	6.13E-05	0.049830859
Q6ZQH8	NU188_MOUSE	Nucleoporin NUP188 homolog; May function as a component of the nuclear pore complex (NPC)	6.52E-05	0.04878588	0	NA
O08919	NUMBL_MOUSE	Numb-like protein; Plays a role in the process of neurogenesis. Required throughout embryonic neurogenesis to maintain neural progenitor cells, also called radial glial cells (RGCs), by allowing their daughter cells to choose progenitor over neuronal cell fate. Not required for the proliferation of neural progenitor cells before the onset of embryonic neurogenesis. Also required postnatally in th…	0	NA	0.000210198	0.041062623
A2AAJ9	OBSCN_MOUSE	Obscurin, cytoskeletal calmodulin and titin-interacting rhogef; Structural component of striated muscles which plays a role in myofibrillogenesis. Probably involved in the assembly of myosin into sarcomeric A bands in striated muscle (By similarity). Has serine/threonine protein kinase activity and phosphorylates N-cadherin CDH2 and sodium/potassium-transporting ATPase subunit ATP1B1 . Binds (via…	0	NA	0.000597463	0.036236141
Q8BXR9	OSBL6_MOUSE	Oxysterol-binding protein-related protein 6; Weakly binds 25-hydroxycholesterol; Belongs to the OSBP family	0	NA	9.41E-05	0.030684593
O70361	PER3_MOUSE	Period circadian protein homolog 3; Originally described as a core component of the circadian clock. The circadian clock, an internal time-keeping system, regulates various physiological processes through the generation of approximately 24 hour circadian rhythms in gene expression, which are translated into rhythms in metabolism and behavior. It is derived from the Latin roots 'circa' (about) and…	0.00013417	0.04740652	0	NA
Q5DTT2	PSD1_MOUSE	PH and SEC7 domain-containing protein 1; Guanine nucleotide exchange factor for ARF6 (By similarity). Isoform 2 and isoform 3 induce cytoskeletal remodeling, but lead to distinct morphological changes in HeLa cells: isoform 2 induces cell elongation and formation of actin- rich protrusions, whereas isoform 3 promotes the formation of membrane ruffles and loss of stress fibers	0.00024456	0.01433016	0	NA
O35954	PITM1_MOUSE	Phosphatidylinositol transfer protein, membrane-associated 1; Regulates RHOA activity, and plays a role in cytoskeleton remodeling. Necessary for normal completion of cytokinesis. Plays a role in maintaining normal diacylglycerol levels in the Golgi apparatus. Binds phosphatidyl inositol phosphates (in vitro). May catalyze the transfer of phosphatidylinositol and phosphatidylcholine between membr…	0	NA	0.000280917	0.012368483
Q8R2H9	PHOP1_MOUSE	Phosphoethanolamine/phosphocholine phosphatase; Phosphatase that has a high activity toward phosphoethanolamine (PEA) and phosphocholine (PCho). Involved in the generation of inorganic phosphate for bone mineralization	7.18E-05	0.03655322	0	NA
E2JF22	PIEZ1_MOUSE	Piezo-type mechanosensitive ion channel component 1/2; Pore-forming subunit of a mechanosensitive non-specific cation channel. Generates currents characterized by a linear current- voltage relationship that are sensitive to ruthenium red and gadolinium. Plays a key role in epithelial cell adhesion by maintaining integrin activation through R-Ras recruitment to the ER, most probably in its activat…	0	NA	0.000171208	0.025059663
Q9R0K7	AT2B2_MOUSE	Plasma membrane calcium-transporting ATPase 2; This magnesium-dependent enzyme catalyzes the hydrolysis of ATP coupled with the transport of calcium out of the cell. Plays a role in maintaining balance and hearing; Belongs to the cation transport ATPase (P-type) (TC 3.A.3) family. Type IIB subfamily	0	NA	0.000296434	0.017913315
P70208	PLXA3_MOUSE	Plexin-A3; Coreceptor for SEMA3A and SEMA3F. Necessary for signaling by class 3 semaphorins and subsequent remodeling of the cytoskeleton. Plays a role in axon guidance in the developing nervous system. Regulates the migration of sympathetic neurons, but not of neural crest precursors. Required for normal dendrite spine morphology in pyramidal neurons. May play a role in regulating semaphorin-med…	0	NA	3.57E-05	0.047855761
P97794	KCNJ8_MOUSE	Potassium inwardly-rectifying channel, subfamily j, member 8; ATP-sensitive inward rectifier potassium channel 8; This potassium channel is controlled by G proteins. Inward rectifier potassium channels are characterized by a greater tendency to allow potassium to flow into the cell rather than out of it. Their voltage dependence is regulated by the concentration of extracellular potassium; as ext…	0	NA	6.96E-05	0.032767683
Q03717	KCNB1_MOUSE	Potassium voltage-gated channel subfamily B member 1; Voltage-gated potassium channel that mediates transmembrane potassium transport in excitable membranes, primarily in the brain, but also in the pancreas and cardiovascular system. Contributes to the regulation of the action potential (AP) repolarization, duration and frequency of repetitive AP firing in neurons, muscle cells and endocrine cell…	0.00017841	0.03922638	0	NA
Q9Z0V2	KCND2_MOUSE	Potassium voltage-gated channel subfamily D member 2; Voltage-gated potassium channel that mediates transmembrane potassium transport in excitable membranes, primarily in the brain, but also in rodent heart. Mediates the major part of the dendritic A-type current I(SA) in brain neurons. This current is activated at membrane potentials that are below the threshold for action potentials. It regulat…	0	NA	0.000122487	0.002048682
Q80VL3	PRIC3_MOUSE	Prickle planar cell polarity protein 3; Involved in the planar cell polarity (PCP) pathway that is essential for the polarization of epithelial cells during morphogenetic processes, including gastrulation and neurulation (By similarity). PCP is maintained by two molecular modules, the global and the core modules, PRICKLE3 being part of the core module (By similarity). Distinct complexes of the co…	0.00032609	0.01799846	0	NA
Q569Z5	DDX46_MOUSE	Probable ATP-dependent RNA helicase DDX46; Plays an essential role in splicing, either prior to, or during A complex formation	0	NA	0.000295146	0.029181066
Q8C419	GP158_MOUSE	Probable G-protein coupled receptor 158; Orphan receptor	0.00042638	0.03389623	0.000548452	0.038328597
O70228	ATP9A_MOUSE	Probable phospholipid-transporting ATPase IIA; ATPase, class II, type 9A	0.00040191	0.04054177	0.00026646	0.02637916
Q61644	PACN1_MOUSE	Protein kinase C and casein kinase substrate in neurons protein 1; Binds to membranes via its F-BAR domain and mediates membrane tubulation. Plays a role in the reorganization of the microtubule cytoskeleton via its interaction with MAPT; this decreases microtubule stability and inhibits MAPT-induced microtubule polymerization. Plays a role in cellular transport processes by recruiting DNM1, DNM2…	5.93E-05	0.04193519	0	NA
Q3TLH4	PRC2C_MOUSE	Protein PRRC2C; Proline-rich coiled-coil 2C	0	NA	0.000185452	0.027364585
Q6NZL0	SOGA3_MOUSE	Protein SOGA3; SOGA family member 3	0.00036851	0.01830362	0	NA
Q9CU24	THMS3_MOUSE	Protein THEMIS3; Thymocyte selection associated family member 3	0	NA	0.000142638	0.049149816
Q8R361	RFIP5_MOUSE	RAB11 family interacting protein 5 (class I); Rab11 family-interacting protein 5; Rab effector involved in protein trafficking from apical recycling endosomes to the apical plasma membrane. Involved in insulin granule exocytosis. May regulate V-ATPase intracellular transport in response to extracellular acidosis	0.00046348	0.03041873	0	NA
Q9EQZ6	RPGF4_MOUSE	Rap guanine nucleotide exchange factor 4; Guanine nucleotide exchange factor (GEF) for RAP1A, RAP1B and RAP2A small GTPases that is activated by binding cAMP. Seems not to activate RAB3A. Involved in cAMP-dependent, PKA- independent exocytosis through interaction with RIMS2	0.00013789	0.02622684	0	NA
P70392	RGRF2_MOUSE	Ras protein-specific guanine nucleotide-releasing factor 2; Functions as a calcium-regulated nucleotide exchange factor activating both Ras and RAC1 through the exchange of bound GDP for GTP. Preferentially activates HRAS in vivo compared to RRAS based on their different types of prenylation. Functions in synaptic plasticity by contributing to the induction of long term potentiation	0.00019456	0.03135503	0	NA
Q60841	RELN_MOUSE	Reelin; Extracellular matrix serine protease that plays a role in layering of neurons in the cerebral cortex and cerebellum. Regulates microtubule function in neurons and neuronal migration. Affects migration of sympathetic preganglionic neurons in the spinal cord, where it seems to act as a barrier to neuronal migration. Enzymatic activity is important for the modulation of cell adhesion. Bindin…	3.60E-05	0.03955521	0	NA
Q99NE5	RIMS1_MOUSE	Regulating synaptic membrane exocytosis protein 1; Rab effector involved in exocytosis . May act as scaffold protein that regulates neurotransmitter release at the active zone. Essential for maintaining normal probability of neurotransmitter release and for regulating release during short-term synaptic plasticity . Plays a role in dendrite formation by melanocytes (By similarity)	0.0001568	0.03203018	0	NA
Q99P72	RTN4_MOUSE	Reticulon-4; Developmental neurite growth regulatory factor with a role as a negative regulator of axon-axon adhesion and growth, and as a facilitator of neurite branching. Regulates neurite fasciculation, branching and extension in the developing nervous system. Involved in down-regulation of growth, stabilization of wiring and restriction of plasticity in the adult CNS. Regulates the radial mig…	0	NA	9.72E-05	0.028075236
Q9EP71	RAI14_MOUSE	Retinoic acid induced 14; Ankycorbin; Plays a role in actin regulation at the ectoplasmic specialization, a type of cell junction specific to testis. Important for establishment of sperm polarity and normal spermatid adhesion. May also promote integrity of Sertoli cell tight junctions at the blood-testis barrier	0.00042134	0.03539823	0	NA
Q497V5	SRBD1_MOUSE	S1 RNA-binding domain-containing protein 1; S1 RNA binding domain 1	0	NA	6.05E-05	0.026514551
Q64518	AT2A3_MOUSE	Sarcoplasmic/endoplasmic reticulum calcium ATPase 3; This magnesium-dependent enzyme catalyzes the hydrolysis of ATP coupled with the transport of calcium. Transports calcium ions from the cytosol into the sarcoplasmic/endoplasmic reticulum lumen. Contributes to calcium sequestration involved in muscular excitation/contraction; Belongs to the cation transport ATPase (P-type) (TC 3.A.3) family. Ty…	0	NA	0.000487764	0.021029149
Q8K1J5	SDE2_MOUSE	SDE2 telomere maintenance homolog (S. pombe); Replication stress response regulator SDE2; Involved in both DNA replication and cell cycle control. Unprocessed SDE2 interacts with PCNA via its PIP-box. The interaction with PCNA prevents monoubiquitination of the latter thereby inhibiting translesion DNA synthesis. The binding of SDE2 to PCNA also leads to processing of SDE2 by an unidentified deub…	8.91E-05	0.04295853	0	NA
Q8BKA3	SRRM4_MOUSE	Serine/arginine repetitive matrix protein 4; Splicing factor specifically required for neural cell differentiation. Acts in conjuction with nPTB/PTBP2 by binding directly to its regulated target transcripts and promotes neural- specific exon inclusion in many genes that function in neural cell differentiation. Required to promote the inclusion of neural- specific exon 10 in nPTB/PTBP2, leading to…	0	NA	0.00012293	0.045862299
Q5XJV6	LMTK3_MOUSE	Serine/threonine-protein kinase LMTK3; Protein kinase which phosphorylates ESR1 (in vitro) and protects it against proteasomal degradation. May also regulate ESR1 levels indirectly via a PKC-AKT-FOXO3 pathway where it decreases the activity of PKC and the phosphorylation of AKT, thereby increasing binding of transcriptional activator FOXO3 to the ESR1 promoter and increasing ESR1 transcription (B…	0.0004079	0.0017003	0.00054639	0.001766198
Q8BWW9	PKN2_MOUSE	Serine/threonine-protein kinase N2; PKC-related serine/threonine-protein kinase and Rho/Rac effector protein that participates in specific signal transduction responses in the cell. Plays a role in the regulation of cell cycle progression, actin cytoskeleton assembly, cell migration, cell adhesion, tumor cell invasion and transcription activation signaling processes. Phosphorylates CTTN in hyalur…	0.00032948	0.01061013	0	NA
D3YZU1	SHAN1_MOUSE	SH3 and multiple ankyrin repeat domains protein 1; Seems to be an adapter protein in the postsynaptic density (PSD) of excitatory synapses that interconnects receptors of the postsynaptic membrane including NMDA-type and metabotropic glutamate receptors, and the actin-based cytoskeleton. Plays a role in the structural and functional organization of the dendritic spine and synaptic junction. Overe…	0.00018699	0.00056227	0	NA
Q4ACU6	SHAN3_MOUSE	SH3 and multiple ankyrin repeat domains protein 3; Major scaffold postsynaptic density protein which interacts with multiple proteins and complexes to orchestrate the dendritic spine and synapse formation, maturation and maintenance. Interconnects receptors of the postsynaptic membrane including NMDA-type and metabotropic glutamate receptors via complexes with GKAP/PSD-95 and HOMER, respectively,…	0.00105169	0.04166038	0	NA
Q6A026	PDS5A_MOUSE	Sister chromatid cohesion protein pds5; Probable regulator of sister chromatid cohesion in mitosis which may stabilize cohesin complex association with chromatin. May couple sister chromatid cohesion during mitosis to DNA replication. Cohesion ensures that chromosome partitioning is accurate in both meiotic and mitotic cells and plays an important role in DNA repair (By similarity)	7.96E-05	0.0149297	0	NA
G5E861	SCLT1_MOUSE	Sodium channel and clathrin linker 1; Adapter protein that links SCN10A to clathrin. Regulates SCN10A channel activity, possibly by promoting channel internalization (By similarity)	0	NA	3.99E-05	0.045357976
B1AWN6	SCN2A_MOUSE	Sodium channel, voltage-gated, type ii, alpha; Sodium channel protein; Mediates the voltage-dependent sodium ion permeability of excitable membranes	0.00127331	2.26E-05	0.001005871	0.017666857
Q56A07	SCN2B_MOUSE	Sodium channel, voltage-gated, type ii, beta; Sodium channel subunit beta-2; Crucial in the assembly, expression, and functional modulation of the heterotrimeric complex of the sodium channel. The subunit beta-2 causes an increase in the plasma membrane surface area and in its folding into microvilli. Interacts with TNR may play a crucial role in clustering and regulation of activity of sodium ch…	0.00020976	0.02156697	0.000286568	0.012034961
P31650	S6A11_MOUSE	Sodium- and chloride-dependent GABA transporter 3; Terminates the action of GABA by its high affinity sodium-dependent reuptake into presynaptic terminals. Can also transport beta-alanine and taurine; Belongs to the sodium:neurotransmitter symporter (SNF) (TC 2.A.22) family. SLC6A11 subfamily	0.00016751	0.0297354	0	NA
Q5DTL9	S4A10_MOUSE	Sodium-driven chloride bicarbonate exchanger; Electrogenic sodium/bicarbonate cotransporter in exchange for intracellular chloride. Plays an important role in regulating intracellular pH; Belongs to the anion exchanger (TC 2.A.31) family	0.00142957	9.84E-05	0.00109554	0.038324937
P55012	S12A2_MOUSE	Solute carrier family 12 (sodium/potassium/chloride transporter), member 2; Electrically silent transporter system. Mediates sodium and chloride reabsorption. Plays a vital role in the regulation of ionic balance and cell volume	0	NA	0.000251334	0.005913499
Q91V14	S12A5_MOUSE	Solute carrier family 12 member 5; Mediates electroneutral potassium-chloride cotransport in mature neurons and is required for neuronal Cl(-) homeostasis. As major extruder of intracellular chloride, it establishes the low neuronal Cl(-) levels required for chloride influx after binding of GABA-A and glycine to their receptors, with subsequent hyperpolarization and neuronal inhibition. Involved …	0.00194992	0.03315608	0.0012943	0.008534343
O88343	S4A4_MOUSE	Solute carrier family 4 (sodium bicarbonate cotransporter), member 4; Electrogenic sodium bicarbonate cotransporter 1; Electrogenic sodium/bicarbonate cotransporter with a Na(+):HCO3(-) stoichiometry varying from 1:2 to 1:3. May regulate bicarbonate influx/efflux at the basolateral membrane of cells and regulate intracellular pH; Belongs to the anion exchanger (TC 2.A.31) family	0.00138532	0.02872625	0.001188572	0.000558805
Q8BTY2	S4A7_MOUSE	Solute carrier family 4 (sodium bicarbonate cotransporter), member 7; Electroneutral sodium- and bicarbonate-dependent cotransporter with a Na(+):HCO3(-) 1:1 stoichiometry. Regulates intracellular pH and may play a role in bicarbonate salvage in secretory epithelia. May also have an associated sodium channel activity	0	NA	9.89E-05	0.032712436
O88307	SORL_MOUSE	Sortilin-related receptor, ldlr class a repeats-containing; Sortilin-related receptor; Likely to be a multifunctional endocytic receptor, that may be implicated in the uptake of lipoproteins and of proteases. Binds LDL, the major cholesterol-carrying lipoprotein of plasma, and transports it into cells by endocytosis. Binds the receptor- associated protein (RAP). Could play a role in cell-cell int…	0	NA	0.000286137	0.038593748
Q3UHD6	SNX27_MOUSE	Sorting nexin family member 27; Sorting nexin-27; Involved in the retrograde transport from endosome to plasma membrane, a trafficking pathway that promotes the recycling of internalized transmembrane proteins. Following internalization, endocytosed transmembrane proteins are delivered to early endosomes and recycled to the plasma membrane instead of being degraded in lysosomes. SNX27 specificall…	0.00016809	0.01624743	0	NA
Q80ZJ7	SNX32_MOUSE	Sorting nexin-5/6/32; Sorting nexin-32; May be involved in several stages of intracellular trafficking	0.00023	0.02203858	0	NA
P16546	SPTN1_MOUSE	Spectrin alpha chain, non-erythrocytic 1; Fodrin, which seems to be involved in secretion, interacts with calmodulin in a calcium-dependent manner and is thus candidate for the calcium-dependent movement of the cytoskeleton at the membrane	0.21807392	0.00077846	0.137800752	0.000400047
P15508	SPTB1_MOUSE	Spectrin beta chain, non-erythrocytic 1; Fodrin, which seems to be involved in secretion, interacts with calmodulin in a calcium-dependent manner and is thus candidate for the calcium-dependent movement of the cytoskeleton at the membrane	0.00940093	0.00021974	0.003772822	0.000616954
Q62261	SPTB2_MOUSE	Spectrin beta, non-erythrocytic 2; Belongs to the spectrin family	0.09516371	0.0005298	0.049101645	3.99E-07
E9PX29	E9PX29_MOUSE	Spectrin beta, non-erythrocytic 4; Belongs to the spectrin family	0	NA	0.000582113	0.024074603
Q8C9J3	SPEF2_MOUSE	Sperm flagellar protein 2; Required for correct axoneme development	0	NA	0.000113452	0.008409646
Q5S003	SPG17_MOUSE	Sperm-associated antigen 17; Component of the central pair apparatus of ciliary axonemes. Plays a critical role in the function and structure of motile cilia. May play a role in endochondral bone formation, most likely because of a function in primary cilia of chondrocytes and osteoblasts	0	NA	0.000125583	0.043057667
Q99NB9	SF3B1_MOUSE	Splicing factor 3b, subunit 1; Involved in pre-mRNA splicing as a component of the splicing factor SF3B complex. SF3B complex is required for 'A' complex assembly formed by the stable binding of U2 snRNP to the branchpoint sequence (BPS) in pre-mRNA. Sequence independent binding of SF3A/SF3B complex upstream of the branch site is essential, it may anchor U2 snRNP to the pre-mRNA. Together with ot…	0	NA	0.000265005	0.020891249
Q9QWI6	SRCN1_MOUSE	Src kinase signaling inhibitor 1; Acts as a negative regulator of SRC by activating CSK which inhibits SRC activity and downstream signaling, leading to impaired cell spreading and migration. Regulates dendritic spine morphology. Involved in calcium-dependent exocytosis. May play a role in neurotransmitter release or synapse maintenance (By similarity)	0.00477767	3.92E-05	0.00163731	0.030184226
O54988	SLK_MOUSE	STE20-like serine/threonine-protein kinase; Mediates apoptosis and actin stress fiber dissolution; Belongs to the protein kinase superfamily. STE Ser/Thr protein kinase family. STE20 subfamily	0	NA	0.000150158	0.030114061
Q6PDS3	SARM1_MOUSE	Sterile alpha and TIR motif-containing protein 1; Negative regulator of MYD88- and TRIF-dependent toll- like receptor signaling pathway which plays a pivotal role in activating axonal degeneration following injury. Promotes Wallerian degeneration an injury-induced axonal death pathway which involves degeneration of an axon distal to the injury site. Can activate neuronal death in response to stre…	0	NA	0.000214214	0.018870304
F6SEU4	SYGP1_MOUSE	Synaptic ras gtpase activating protein 1 homolog (rat); Ras/Rap GTPase-activating protein SynGAP; Major constituent of the PSD essential for postsynaptic signaling. Inhibitory regulator of the Ras-cAMP pathway. Member of the NMDAR signaling complex in excitatory synapses, it may play a role in NMDAR-dependent control of AMPAR potentiation, AMPAR membrane trafficking and synaptic plasticity. Regul…	0.0007427	0.04148587	0	NA
Q8CC35	SYNPO_MOUSE	Synaptopodin; Actin-associated protein that may play a role in modulating actin-based shape and motility of dendritic spines and renal podocyte foot processes. Seems to be essential for the formation of spine apparatuses in spines of telencephalic neurons, which is involved in synaptic plasticity	0.00440243	0.01157556	0	NA
Q64519	SDC3_MOUSE	Syndecan-3; Cell surface proteoglycan that may bear heparan sulfate. May have a role in the organization of cell shape by affecting the actin cytoskeleton, possibly by transferring signals from the cell surface in a sugar-dependent mechanism (By similarity)	0.00015774	0.03380292	0	NA
O35988	SDC4_MOUSE	Syndecan-4; Cell surface proteoglycan that bears heparan sulfate. Regulates exosome biogenesis in concert with SDCBP and PDCD6IP; Belongs to the syndecan proteoglycan family	0.00048952	0.00586705	0.000238327	0.047029394
Q8K400	STXB5_MOUSE	Syntaxin-binding protein 5; Plays a regulatory role in calcium-dependent exocytosis and neurotransmitter release (By similarity). Inhibits membrane fusion between transport vesicles and the plasma membrane. May modulate the assembly of trans-SNARE complexes between transport vesicles and the plasma membrane. Competes with STXBP1 for STX1 binding. Inhibits translocation of GLUT4 from intracellular…	0	NA	0.000104054	0.018454412
Q8BYI9	TENR_MOUSE	Tenascin-R; Neural extracellular matrix (ECM) protein involved in interactions with different cells and matrix components. Theses interactions can influence cellular behavior by either evoking a stable adhesion and differentiation, or repulsion and inhibition of neurite growth. Binding to cell surface gangliosides inhibits RGD-dependent integrin-mediated cell adhesion and results in an inhibition…	0.00028742	0.01323241	0	NA
Q91YD4	TRPM2_MOUSE	Transient receptor potential cation channel subfamily M member 2; Nonselective, voltage-independent cation channel that mediates Na(+) and Ca(2+) influx, leading to increased cytoplasmic Ca(2+) levels. Extracellular calcium passes through the channel and increases channel activity by binding to the cytoplasmic domain and stabilizing the channel in an open conformation (By similarity). Also contri…	0.00087562	0.02720659	0	NA
Q8VHE0	SEC63_MOUSE	Translocation protein SEC63 homolog; Required for integral membrane and secreted preprotein translocation across the endoplasmic reticulum membrane	0	NA	4.74E-05	0.023737463
O08784	TCOF_MOUSE	Treacle ribosome biogenesis factor 1; Treacle protein; Nucleolar protein that acts as a regulator of RNA polymerase I by connecting RNA polymerase I with enzymes responsible for ribosomal processing and modification. Required for neural crest specification: following monoubiquitination by the BCR(KBTBD8) complex, associates with NOLC1 and acts as a platform to connect RNA polymerase I with enzyme…	0	NA	1.79E-06	0.037724828
Q7TNM2	TRI46_MOUSE	Tripartite motif-containing protein 46; Microtubule-associated protein that is involved in the formation of parallel microtubule bundles linked by cross-bridges in the proximal axon. Required for the uniform orientation and maintenance of the parallel microtubule fascicles, which are important for efficient cargo delivery and trafficking in axons. Thereby also required for proper axon formation, …	0.00044184	0.00481785	0	NA
Q0KL02	TRIO_MOUSE	Triple functional domain (ptprf interacting); Triple functional domain protein; Guanine nucleotide exchange factor (GEF) for RHOA and RAC1 GTPases. Involved in coordinating actin remodeling, which is necessary for cell migration and growth (By similarity). In developing hippocampal neurons, limits dendrite formation, without affecting the establishment of axon polarity. Once dendrites are formed,…	0	NA	0.000189865	0.046269317
Q8BYH3	TRM13_MOUSE	tRNA:m(4)X modification enzyme TRM13 homolog; tRNA methylase which 2'-O-methylates cytidine(4) in tRNA(Pro) and tRNA(Gly)(GCC), and adenosine(4) in tRNA(His); Belongs to the methyltransferase TRM13 family	0.00024048	0.03578375	0	NA
Q640M1	UT14A_MOUSE	U3 small nucleolar RNA-associated protein 14 homolog A; May be required for ribosome biogenesis; Belongs to the UTP14 family	0	NA	0.000247822	0.003379318
Q8BUV6	LSM11_MOUSE	U7 snRNA-associated Sm-like protein LSm11; Component of the U7 snRNP complex that is involved in the histone 3'-end pre-mRNA processing. Increases U7 snRNA levels but not histone 3'-end pre-mRNA processing activity, when overexpressed. Required for cell cycle progression from G1 to S phases. Binds specifically to the Sm-binding site of U7 snRNA	0.00011046	0.0276683	0	NA
P70398	USP9X_MOUSE	Ubiquitin specific peptidase 9, x chromosome; Deubiquitinase involved both in the processing of ubiquitin precursors and of ubiquitinated proteins. May therefore play an important regulatory role at the level of protein turnover by preventing degradation of proteins through the removal of conjugated ubiquitin. Specifically hydrolyzes 'Lys-48'-, 'Lys-29'- and 'Lys-33'- linked polyubiquitins chains…	0.00016688	0.04887872	0	NA
Q80X50	UBP2L_MOUSE	Ubiquitin-associated protein 2-like; Plays an important role in the activity of long-term repopulating hematopoietic stem cells (LT-HSCs)	0	NA	6.91E-05	0.023680373
P46735	MYO1B_MOUSE	Unconventional myosin-Ib; Motor protein that may participate in process critical to neuronal development and function such as cell migration, neurite outgrowth and vesicular transport	0.00091803	0.00166388	0	NA
Q99104	MYO5A_MOUSE	Unconventional myosin-Va; Processive actin-based motor that can move in large steps approximating the 36-nm pseudo-repeat of the actin filament. Involved in melanosome transport. Also mediates the transport of vesicles to the plasma membrane. May also be required for some polarization process involved in dendrite formation; Belongs to the TRAFAC class myosin-kinesin ATPase superfamily. Myosin fam…	0.02098591	0.01357756	0.014644427	0.005191957
Q9JMH9	MY18A_MOUSE	Unconventional myosin-XVIIIa; May link Golgi membranes to the cytoskeleton and participate in the tensile force required for vesicle budding from the Golgi. Thereby, may play a role in Golgi membrane trafficking and could indirectly give its flattened shape to the Golgi apparatus. Alternatively, in concert with LURAP1 and CDC42BPA/CDC42BPB, has been involved in modulating lamellar actomyosin retr…	0.00410877	5.49E-06	0.002193718	0.004770184
Q9WV55	VAPA_MOUSE	Vesicle-associated membrane protein-associated protein A; Binds to OSBPL3, which mediates recruitment of VAPA to plasma membrane sites. The ORP3-VAPA complex stimulates RRAS signaling which in turn attenuates integrin beta-1 (ITGB1) activation at the cell surface. With OSBPL3, may regulate ER morphology. May play a role in vesicle trafficking; Belongs to the VAMP-associated protein (VAP) (TC 9.B.…	0.00053435	0.00092686	0	NA
Q9QY76	VAPB_MOUSE	Vesicle-associated membrane protein, associated protein b and c; Participates in the endoplasmic reticulum unfolded protein response (UPR) by inducing ERN1/IRE1 activity. Involved in cellular calcium homeostasis regulation	0.00037355	0.02432567	0	NA
Q8R0S4	CACB4_MOUSE	Voltage-dependent L-type calcium channel subunit beta-4; The beta subunit of voltage-dependent calcium channels contributes to the function of the calcium channel by increasing peak calcium current, shifting the voltage dependencies of activation and inactivation, modulating G protein inhibition and controlling the alpha-1 subunit membrane targeting	0.00011097	0.03877385	0	NA
Q8CFJ9	WDR24_MOUSE	Wd repeat-containing protein 24; GATOR complex protein WDR24; As a component of the GATOR subcomplex GATOR2, functions within the amino acid-sensing branch of the TORC1 signaling pathway. Indirectly activates mTORC1 and the TORC1 signaling pathway through the inhibition of the GATOR1 subcomplex. It is negatively regulated by the upstream amino acid sensors SESN2 and CASTOR1. In addition to its ro…	0	NA	8.20E-05	0.035915851
Q8R5H6	WASF1_MOUSE	Wiskott-Aldrich syndrome protein family member 1; Downstream effector molecule involved in the transmission of signals from tyrosine kinase receptors and small GTPases to the actin cytoskeleton. Promotes formation of actin filaments. Part of the WAVE complex that regulates lamellipodia formation. The WAVE complex regulates actin filament reorganization via its interaction with the Arp2/3 complex …	0.00067312	1.97E-05	0	NA
P56695	WFS1_MOUSE	Wolframin er transmembrane glycoprotein; Wolframin; Participates in the regulation of cellular Ca(2+) homeostasis, at least partly, by modulating the filling state of the endoplasmic reticulum Ca(2+) store	0	NA	7.73E-05	0.048703038
Q61048	WBP4_MOUSE	WW domain-binding protein 4; Promotes pre-mRNA splicing. A spliceosome-associated protein; may play a role in cross-intron bridging of U1 and U2 snRNPs in the mammalian A complex	0	NA	0.00014644	0.013755407
Q924T3	XRCC4_MOUSE	X-ray repair complementing defective repair in chinese hamster cells 4; DNA repair protein XRCC4; Involved in DNA nonhomologous end joining (NHEJ) required for double-strand break repair and V(D)J recombination. Binds to DNA and to DNA ligase IV (LIG4). The LIG4-XRCC4 complex is responsible for the NHEJ ligation step, and XRCC4 enhances the joining activity of LIG4. Binding of the LIG4-XRCC4 comp…	0	NA	1.19E-05	0.039049071
Q4U4S6	XIRP2_MOUSE	Xin actin-binding repeat-containing protein 2; Protects actin filaments from depolymerization	0	NA	0.000326729	0.034004053
A1L3P4	A1L3P4_MOUSE	Solute carrier family 9 (sodium/hydrogen exchanger), member 6; Belongs to the monovalent cation:proton antiporter 1 (CPA1) transporter (TC 2.A.36) family	0.00012565	0.03730595	0.000141055	0.039424544
A2AF73	A2AF73_MOUSE	Fibrous sheath-interacting protein 2-like; Predicted gene 595	0	NA	0.000204857	0.027764155
P46660	AINX_MOUSE	Alpha-internexin; Class-IV neuronal intermediate filament that is able to self-assemble. It is involved in the morphogenesis of neurons. It may form an independent structural network without the involvement of other neurofilaments or it may cooperate with NF-L to form the filamentous backbone to which NF-M and NF-H attach to form the cross-bridges (By similarity)	0.00318942	0.01050387	0	NA
Q60875	ARHG2_MOUSE	Rho guanine nucleotide exchange factor 2; Activates Rho-GTPases by promoting the exchange of GDP for GTP. May be involved in epithelial barrier permeability, cell motility and polarization, dendritic spine morphology, antigen presentation, leukemic cell differentiation, cell cycle regulation, innate immune response, and cancer. Binds Rac-GTPases, but does not seem to promote nucleotide exchange a…	0.00084608	0.02554903	0.000910968	0.009174057
Q8BGK2	ARHL1_MOUSE	[Protein ADP-ribosylarginine] hydrolase-like protein 1; Seems not to catalyse the hydrolysis of O-acetyl-ADP- ribose	0.00018752	0.04170732	0	NA
P59511	ATS20_MOUSE	A disintegrin-like and metallopeptidase (reprolysin type) with thrombospondin type 1 motif, 20; A disintegrin and metalloproteinase with thrombospondin motifs 20; May play a role in tissue-remodeling process occurring in both normal and pathological conditions. May have a protease- independent function in the transport from the endoplasmic reticulum to the Golgi apparatus of secretory cargos, med…	0.00226078	0.01827142	0.003005605	0.038104119
Q6P9K8	CSKI1_MOUSE	Cask interacting protein 1; Caskin-1; May link the scaffolding protein CASK to downstream intracellular effectors	0	NA	0.00033562	0.024764941
O70589	CSKP_MOUSE	Calcium/calmodulin-dependent serine protein kinase (maguk family); Peripheral plasma membrane protein CASK; Multidomain scaffolding protein with a role in synaptic transmembrane protein anchoring and ion channel trafficking. Contributes to neural development and regulation of gene expression via interaction with the transcription factor TBR1. Binds to cell-surface proteins, including amyloid prec…	0	NA	7.67E-05	0.01318036
P23242	CXA1_MOUSE	Gap junction alpha-1 protein; Gap junction protein that acts as a regulator of bladder capacity. A gap junction consists of a cluster of closely packed pairs of transmembrane channels, the connexons, through which materials of low MW diffuse from one cell to a neighboring cell. Negative regulator of bladder functional capacity: acts by enhancing intercellular electrical and chemical transmission,…	0.00063596	0.04584867	0.001811383	0.04529507
Q5SXY1	CYTSB_MOUSE	Cytospin-B; Sperm antigen with calponin homology and coiled-coil domains 1	0.00021803	0.03333852	0	NA
Q9WV69	DEMA_MOUSE	Dematin; Membrane-cytoskeleton-associated protein with F-actin- binding activity that induces F-actin bundles formation and stabilization. Its F-actin-bundling activity is reversibly regulated upon its phosphorylation by the cAMP-dependent protein kinase A (PKA). Binds to the erythrocyte membrane glucose transporter-1 SLC2A1/GLUT1, and hence stabilizes and attaches the spectrin-actin network to t…	0.00093401	0.00524176	0.000396818	0.011824053
Q9QXS6	DREB_MOUSE	Drebrin 1; Drebrin; Drebrins might play some role in cell migration, extension of neuronal processes and plasticity of dendrites. Required for actin polymerization at immunological synapses (IS) and for CXCR4 recruitment to IS	0.00120017	0.02257168	0	NA
E9PUL3	E9PUL3_MOUSE	Calcium-activated chloride channel regulator 3/4; Chloride channel calcium activated 4	0	NA	7.54E-05	0.012715008
E9PVZ8	E9PVZ8_MOUSE	Golgi autoantigen, golgin subfamily b, macrogolgin 1	0	NA	0.000368233	0.049458986
E9Q3M5	E9Q3M5_MOUSE	Solute carrier family 4 (sodium bicarbonate cotransporter), member 5; Anion exchange protein; Solute carrier family 4, sodium bicarbonate cotransporter, member 5	0.0002284	0.0426469	0	NA
E9Q8J5	E9Q8J5_MOUSE	Predicted gene 597	0	NA	6.09E-05	0.025285432
E9QAF5	E9QAF5_MOUSE	Krab domain-containing zinc finger protein; Zinc finger protein 760	0	NA	8.49E-05	0.026623511
Q8BFR5	EFTU_MOUSE	Tu translation elongation factor, mitochondrial; Elongation factor Tu, mitochondrial; This protein promotes the GTP-dependent binding of aminoacyl-tRNA to the A-site of ribosomes during protein biosynthesis	0	NA	0.000249292	0.028370955
Q8C456	FRITZ_MOUSE	WD repeat-containing and planar cell polarity effector protein fritz homolog; Probable effector of the planar cell polarity signaling pathway which regulates the septin cytoskeleton in both ciliogenesis and collective cell movements. Together with FUZ and WDPCP proposed to function as core component of the CPLANE (ciliogenesis and planar polarity effectors) complex involved in the recruitment of …	0.00023535	0.04095606	3.95E-05	0.041377599
Q6P2L7	GOLM2_MOUSE	Protein CASC4; Cancer susceptibility candidate 4; Belongs to the GOLM1/CASC4 family	0	NA	0.00019118	0.012130407
Q3UNH4	GRIN1_MOUSE	G protein-regulated inducer of neurite outgrowth 1; May be involved in neurite outgrowth	7.57E-05	0.0372106	0.000356629	0.025219283
H3BJD6	H3BJD6_MOUSE	Protein phosphatase 1, regulatory (inhibitor) subunit 9a, isoform cra_c; Protein phosphatase 1, regulatory (inhibitor) subunit 9A	0.00084146	0.00154142	0	NA
Q8K2C9	HACD3_MOUSE	Very-long-chain (3R)-3-hydroxyacyl-CoA dehydratase 3; Catalyzes the third of the four reactions of the long- chain fatty acids elongation cycle. This endoplasmic reticulum- bound enzymatic process, allows the addition of two carbons to the chain of long- and very long-chain fatty acids/VLCFAs per cycle. This enzyme catalyzes the dehydration of the 3-hydroxyacyl-CoA intermediate into trans-2,3-eno…	0.0003527	0.03483359	0	NA
Q8BJD1	ITIH5_MOUSE	Inter-alpha-trypsin inhibitor heavy chain H5; May act as a tumor suppressor	0.00011114	0.01816262	0	NA
Q68FD9	K1549_MOUSE	UPF0606 protein KIAA1549; RIKEN cDNA D630045J12 gene	0.00013593	0.0392224	0.000124263	0.031669399
Q9WV07	LOXE3_MOUSE	Hydroperoxy icosatetraenoate dehydratase/isomerase; Hydroperoxide isomerase ALOXE3; Non-heme iron-containing lipoxygenase which is atypical in that it displays a prominent hydroperoxide isomerase activity and a reduced dioxygenase activity compared to other lipoxygenases. The hydroperoxide isomerase activity catalyzes the isomerization of hydroperoxides, derived from arachidonic and linoleic acid…	4.71E-05	0.02493017	0	NA
O08648	M3K4_MOUSE	Mitogen-activated protein kinase kinase kinase 4; Component of a protein kinase signal transduction cascade. Activates the CSBP2, P38 and JNK MAPK pathways, but not the ERK pathway. Specifically phosphorylates and activates MAP2K4 and MAP2K6	0.00018976	0.00026153	0	NA
Q8CAQ8	MIC60_MOUSE	Inner membrane protein, mitochondrial; MICOS complex subunit Mic60; Component of the MICOS complex, a large protein complex of the mitochondrial inner membrane that plays crucial roles in the maintenance of crista junctions, inner membrane architecture, and formation of contact sites to the outer membrane. Plays an important role in the maintenance of the MICOS complex stability and the mitochond…	0.00116892	0.03706787	0	NA
Q8BG51	MIRO1_MOUSE	Ras homolog family member t1; Mitochondrial Rho GTPase 1; Mitochondrial GTPase involved in mitochondrial trafficking. Probably involved in control of anterograde transport of mitochondria and their subcellular distribution (By similarity)	0	NA	0.000494513	0.044538358
Q63844	MK03_MOUSE	Mitogen-activated protein kinase 3; Serine/threonine kinase which acts as an essential component of the MAP kinase signal transduction pathway. MAPK1/ERK2 and MAPK3/ERK1 are the 2 MAPKs which play an important role in the MAPK/ERK cascade. They participate also in a signaling cascade initiated by activated KIT and KITLG/SCF. Depending on the cellular context, the MAPK/ERK cascade mediates diverse…	0	NA	0.000212048	0.006561777
Q8CCN1	NAL10_MOUSE	NACHT, LRR and PYD domains-containing protein 10; Inhibits autoprocessing of CASP1, CASP1-dependent IL1B secretion, PYCARD aggregation and PYCARD-mediated apoptosis but not apoptosis induced by FAS or BID (By similarity). Displays anti-inflammatory activity (By similarity). Required for immunity against C.albicans infection. Involved in the innate immune response by contributing to proinflammator…	2.69E-05	0.03716116	0	NA
Q6R891	NEB2_MOUSE	Protein phosphatase 1, regulatory subunit 9b; Neurabin-2; Seems to act as a scaffold protein in multiple signaling pathways. Modulates excitatory synaptic transmission and dendritic spine morphology. Binds to actin filaments (F-actin) and shows cross-linking activity. Binds along the sides of the F-actin. May play an important role in linking the actin cytoskeleton to the plasma membrane at the s…	0.00201896	0.00016029	0	NA
Q9CZ42	NNRD_MOUSE	ATP-dependent (S)-NAD(P)H-hydrate dehydratase; Catalyzes the dehydration of the S-form of NAD(P)HX at the expense of ATP, which is converted to ADP. Together with NAD(P)HX epimerase, which catalyzes the epimerization of the S- and R-forms, the enzyme allows the repair of both epimers of NAD(P)HX, a damaged form of NAD(P)H that is a result of enzymatic or heat-dependent hydration	0	NA	7.86E-05	0.040194084
O88998	NOE1_MOUSE	Olfactomedin 1; Noelin; Contributes to the regulation of axonal growth in the embryonic and adult central nervous system by inhibiting interactions between RTN4R and LINGO1. Inhibits RTN4R-mediated axon growth cone collapse. May play an important role in regulating the production of neural crest cells by the neural tube (By similarity). May be required for normal responses to olfactory stimuli	0.00031511	0.00372567	0.000223841	0.008844816
Q02257	PLAK_MOUSE	Junction plakoglobin; Common junctional plaque protein. The membrane- associated plaques are architectural elements in an important strategic position to influence the arrangement and function of both the cytoskeleton and the cells within the tissue. The presence of plakoglobin in both the desmosomes and in the intermediate junctions suggests that it plays a central role in the structure and func…	0	NA	0.000582055	0.024063701
Q99JY8	PLPP3_MOUSE	Phosphatidate phosphatase; Phospholipid phosphatase 3; Catalyzes the conversion of phosphatidic acid (PA) to diacylglycerol (DG). In addition it hydrolyzes lysophosphatidic acid (LPA), ceramide-1-phosphate (C-1-P) and sphingosine-1- phosphate (S-1-P) (By similarity). Essential to the formation of the chorioallantoic placenta and extraembryonic vasculature. Also mediates gastrulation and axis form…	0	NA	0.000405303	0.021015517
Q68FG2	Q68FG2_MOUSE	Spectrin beta, non-erythrocytic 2; Belongs to the spectrin family	0.02632151	4.81E-05	0.016231518	0.001299189
Q6DFU8	Q6DFU8_MOUSE	Krab domain-containing zinc finger protein; Zinc finger protein 948	0	NA	2.35E-05	0.04532916
Q78F42	Q78F42_MOUSE	Krab domain-containing zinc finger protein; Zinc finger protein 324	9.24E-05	0.04850074	0	NA
Q99MI1	RB6I2_MOUSE	ELKS/Rab6-interacting/CAST family member 1; Regulatory subunit of the IKK complex. Probably recruits IkappaBalpha/NFKBIA to the complex (By similarity). May be involved in the organization of the cytomatrix at the nerve terminals active zone (CAZ) which regulates neurotransmitter release. May be involved in vesicle trafficking at the CAZ. May be involved in Rab-6 regulated endosomes to Golgi tran…	0.00031103	0.00684702	0	NA
A2AB59	RHG27_MOUSE	Rho gtpase-activating protein 12/27; Rho GTPase-activating protein 27; Rho GTPase-activating protein which may be involved in clathrin-mediated endocytosis. GTPase activators for the Rho-type GTPases act by converting them to an inactive GDP-bound state. Has activity toward CDC42 and RAC1 (By similarity)	0	NA	0.000112219	0.046197003
P14115	RL27A_MOUSE	Large subunit ribosomal protein l27ae; Predicted gene 7536	0	NA	0.000322503	0.048114805
Q9EPQ2	RPGR1_MOUSE	X-linked retinitis pigmentosa GTPase regulator-interacting protein 1; May function as scaffolding protein. Required for normal location of RPGR at the connecting cilium of photoreceptor cells. Required for normal disk morphogenesis and disk organization in the outer segment of photoreceptor cells and for survival of photoreceptor cells	0.00035715	0.00292282	0	NA
Q8CDA1	SAC2_MOUSE	Inositol polyphosphate-5-phosphatase f; Phosphatidylinositide phosphatase SAC2; Inositol 4-phosphatase which mainly acts on phosphatidylinositol 4-phosphate. May be functionally linked to OCRL, which converts phosphatidylinositol 4,5-bisphosphate to phosphatidylinositol, for a sequential dephosphorylation of phosphatidylinositol 4,5-bisphosphate at the 5 and 4 position of inositol, thus playing a…	0.00016284	0.00279446	0	NA
Q6P1D5	SE6L1_MOUSE	Seizure related 6 homolog like; Seizure 6-like protein; Candidate tumor suppressor gene. May contribute to specialized endoplasmic reticulum functions in neurons	0	NA	9.66E-06	0.016236679
P97325	SIAT6_MOUSE	Neolactotetraosylceramide alpha-2,3-sialyltransferase (sialyltransferase 6); CMP-N-acetylneuraminate-beta-1,4-galactoside alpha-2,3-sialyltransferase; Catalyzes the formation of the NeuAc-alpha-2,3-Gal-beta- 1,4-GlcNAc-, NeuAc-alpha-2,3-Gal-beta-1,3-GlcNAc- and NeuAc-alpha- 2,3-Gal-beta-1,3-GalNAc- sequences found in terminal carbohydrate groups of glycoproteins and glycolipids. The highest activ…	0	NA	6.73E-05	0.047252988
A2AQ25	SKT_MOUSE	Sickle tail protein; Required for normal development of intervertebral disks	0.00054293	0.01038203	0	NA
Q3U3D7	T131L_MOUSE	Transmembrane protein 131-like; In its membrane-associated form, antagonizes canonical Wnt signaling by triggering lysosome-dependent degradation of Wnt- activated LRP6. Regulates thymocyte proliferation	0	NA	0.000203952	0.047042462
Q8R2T8	TF3C5_MOUSE	General transcription factor 3C polypeptide 5; Involved in RNA polymerase III-mediated transcription. Integral, tightly associated component of the DNA-binding TFIIIC2 subcomplex that directly binds tRNA and virus-associated RNA promoters (By similarity); Belongs to the TFIIIC subunit 5 family	0	NA	2.98E-05	0.048843889
Q6UJB9	TM270_MOUSE	Transmembrane protein 270; Williams-Beuren syndrome chromosome region 28 (human)	7.63E-05	0.00689233	0	NA
Q9Z1D9	ZN394_MOUSE	Krab and scan domains-containing zinc finger protein; Zinc finger protein 394; May be involved in transcriptional regulation	9.19E-05	0.03830166	0	NA
P39447	ZO1_MOUSE	Tight junction protein ZO-1; The N-terminal may be involved in transducing a signal required for tight junction assembly, while the C-terminal may have specific properties of tight junctions. The alpha domain might be involved in stabilizing junctions. Plays a role in the regulation of cell migration by targeting CDC42BPB to the leading edge of migrating cells (By similarity); Belongs to the MAGU…	0.0011587	0.00360515	0.001060462	0.019795084
