# Supplementary material for: Spectrin-beta 2 facilitates the selective accumulation of GABAA receptors at somatodendritic synapses
Source: Commun Biol. 2023 Jan 5;6:11. doi: 10.1038/s42003-022-04381-x (PMC9816108; doi:10.1038/s42003-022-04381-x)
Supplement: Supplementary file 8 — Supplementary Data 6 [file 42003_2022_4381_MOESM8_ESM.csv]

Normailzed b2 Spectrin densitometry
Protein	Run 1	Run 2	Run 3	Mean	SEM
a1	2.812568162	3.069050814	2.236607482	2.706075486	0.246134105
a2	0.30680898	0.370393212	0.288938704	0.322046965	0.024717446
a4	0.308627773	0.684523852	0.219013782	0.404055136	0.142600482
Normalized b4 Spectrin densitometry
Protein	Run 1	Run 2	Run 3	Mean	SEM
a1	0.066073807	0.32623848	0.032794456	0.141702248	0.092766902
a2	2.86427451	1.739806773	2.359039818	2.321040367	0.325161443
a4	0.167470153	0.321523677	0.441322534	0.310105455	0.079260254
