# Supplementary material for: Spectrin-beta 2 facilitates the selective accumulation of GABAA receptors at somatodendritic synapses
Source: Commun Biol. 2023 Jan 5;6:11. doi: 10.1038/s42003-022-04381-x (PMC9816108; doi:10.1038/s42003-022-04381-x)
Supplement: Supplementary file 9 — Supplementary Data 7 [file 42003_2022_4381_MOESM9_ESM.csv]

Sptbn1	Run 1	Run 2	Run 3	Mean	SEM	p
Con	100	100	100	100	0	5.18397E-05
Cre	55.59462298	58.35323125	49.95424621	54.63403348	2.471692171
Sptbn4	Run 1	Run 2	Run 3	Mean	SEM
Con	100	100	100	100	0	0.024824603
Cre	268.3747716	181.4364787	172.1832098	207.3314867	30.63830784
a1	Run 1	Run 2	Run 3	Mean	SEM
Con	100	100	100	100	0	0.14525492
Cre	116.4689025	120.8090798	98.93863823	112.0722069	6.685238802
a2	Run 1	Run 2	Run 3	Mean	SEM
Con	100	100	100	100	0	0.565935661
Cre	87.1496283	112.0365433	84.30057502	94.49558222	8.808958767
Sample	Con	Cre	p
Run 1	2.28	0.73	5.47E-19
Run 2	2.14	0.99
Run 3	2.23	0.92
Run 4	2.24	1.13
Run 5	2.7	1.23
Run 6	2.85	0.69
Run 7	2.8	1.11
Run 8	2.4	1.1
Run 9	2.38	0.9
Run 10	2.5	0.88
Run 11	2.11	0.81
Run 12	2.45	0.79
Run 13	2.82	1.05
Run 14	2.31	1.11
Run 15	2.54	0.98
Run 16	2.2	0.8
