# Supplementary material for: Spectrin-beta 2 facilitates the selective accumulation of GABAA receptors at somatodendritic synapses
Source: Commun Biol. 2023 Jan 5;6:11. doi: 10.1038/s42003-022-04381-x (PMC9816108; doi:10.1038/s42003-022-04381-x)
Supplement: Supplementary file 10 — Supplementary Data 8 [file 42003_2022_4381_MOESM10_ESM.csv]

AIS a1					AIS a2					Dendrite a1					Dendrite a2
Sample	Con	Cre	p		Sample	Con	Cre	p		Sample	Con	Cre	p		Sample	Con	Cre	p
Run 1	1.27	0.68	0.00		Run 1	1.49	1.97	0.00		Run 1	2.01	0.63	0.00		Run 1	1.53	1.79	0.00
Run 2	1.38	0.54			Run 2	1.86	2.47			Run 2	2.60	0.55			Run 2	1.21	1.46
Run 3	1.21	0.53			Run 3	1.41	1.84			Run 3	1.82	0.82			Run 3	1.15	2.00
Run 4	1.32	0.52			Run 4	1.77	2.14			Run 4	1.88	0.96			Run 4	1.39	1.77
Run 5	1.37	0.62			Run 5	1.51	2.11			Run 5	1.95	0.67			Run 5	1.55	1.99
Run 6	1.22	0.52			Run 6	1.57	1.91			Run 6	1.91	0.67			Run 6	1.17	1.95
Run 7	1.31	0.62			Run 7	1.67	1.99			Run 7	1.85	0.74			Run 7	1.14	1.54
Run 8	1.38	0.68			Run 8	1.77	2.29			Run 8	2.57	0.80			Run 8	1.22	1.87
Run 9	1.42	0.61			Run 9	1.69	2.37			Run 9	2.40	0.95			Run 9	1.27	1.80
Run 10	1.33	0.60			Run 10	1.44	2.01			Run 10	2.19	0.89			Run 10	1.37	1.53
Run 11	1.31	0.57			Run 11	1.51	2.15			Run 11	1.95	0.79			Run 11	1.45	1.66
Run 12	1.25	0.52			Run 12	1.48	2.09			Run 12	1.80	0.71			Run 12	1.44	1.87
Run 13	1.19	0.61			Run 13	1.82	1.82			Run 13	1.88	0.78			Run 13	1.17	2.10
Run 14	1.21	0.58			Run 14	1.78	1.94			Run 14	1.99	0.69			Run 14	1.55	1.45
Run 15	1.32	0.55			Run 15	1.66	2.19			Run 15	2.00	0.72			Run 15	1.42	1.88
Run 16	1.32	0.63			Run 16	1.61	2.00			Run 16	2.15	0.80			Run 16	1.30	1.83
