# Supplementary material for: Spectrin-beta 2 facilitates the selective accumulation of GABAA receptors at somatodendritic synapses
Source: Commun Biol. 2023 Jan 5;6:11. doi: 10.1038/s42003-022-04381-x (PMC9816108; doi:10.1038/s42003-022-04381-x)
Supplement: Supplementary file 11 — Supplementary Data 9 [file 42003_2022_4381_MOESM11_ESM.csv]

Amplitude Cummulative Distribution			Decay Tau			Frequency			Peak Amplitude
Control	Cre		Control	KO		Control	Cre		Control	Cre
21.32082	182.5531		51.40368	25.59885		0.80187	1.91867		75.79486	163.858
71.85353	163.9374		14.10075	36.00834		1.48285	0.64472		90.10432	154.791
91.99513	125.7904		19.38811	12.7429		1.68511	0.92458		76.0607	166.665
61.47755	107.1747		29.21045	23.10674		1.04845	0.50909		75.81171	135.295
68.4966	208.4931		13.68254	31.8296285		1.71597	0.57558		99.49641	146.308
75.21046	119.6869			28.5367473			1.45653			90.0519
113.3574	134.6405			28.4708238			1.64123			116.106
92.91066	192.3187
62.69826	234.433
51.71193	144.101
66.36037	147.7631
64.83449	133.4198
82.22951	126.4008
61.47755	153.8666
72.15871	154.1718
86.19679	137.0819
67.27589	141.6596
62.39308	146.2372
70.32765	168.8202
73.37941	177.3651
69.7173	189.5722
72.46388	164.8529
83.45021	259.4574
77.65187	236.5692
83.45021	194.7601
53.54298	130.3681
86.19679	163.6322
92.91066	167.9047
75.51564	144.4061
70.938	149.5941
80.70363	168.2099
75.21046	171.5668
62.69826	124.2645
77.04152	187.4359
114.5781	166.9892
62.69826	129.7577
57.81544	142.2699
58.73097	123.6542
65.13966	183.7738
75.82082	159.0546
105.1177	123.9594
70.938	152.6459
66.36037	138.3026
90.16408	149.289
85.58644	166.3788
66.05519	212.7655
72.15871	155.6976
70.32765	173.703
70.02248	227.414
56.59474	186.2152
59.34132	146.2372
77.34669	145.3217
58.73097	185.91
69.41212	152.3407
55.67921	136.7767
69.7173	155.6976
60.8672	144.4061
57.20509	163.6322
83.45021	172.1771
61.47755	151.7304
90.46925	132.5043
66.36037	119.0766
63.91896	124.5697
70.938	210.3241
72.15871	160.5805
66.36037	149.8993
66.36037	181.9428
79.48293	185.91
74.29494	177.6703
78.26222	145.0165
87.72267	157.8339
70.63283	149.289
71.85353	119.0766
69.10695	164.8529
64.22414	120.6024
70.02248	163.0219
76.43117	227.7191
78.5674	141.6596
95.65724	198.1171
69.7173	288.4491
110.6109	195.9809
103.2866	140.1337
76.43117	214.2914
71.54836	140.1337
83.14503	153.8666
87.11232	157.5287
104.5073	121.8231
89.55373	130.0629
89.8589	134.6405
83.75539	134.9457
78.26222	197.8119
88.33302	167.9047
82.22951	130.0629
69.7173	165.4633
75.51564	148.9838
80.09328	138.6078
70.63283	179.5014
102.6763	203.9154
129.2266	209.1034
90.77443	182.2479
62.59543	72.29188
60.4592	77.72248
73.88693	62.46369
111.7287	62.46369
52.8298	61.85334
119.9685	71.61897
99.82687	67.04133
71.7507	78.33283
170.9328	70.09309
58.01779	96.94855
51.6091	87.48811
50.69357	85.35188
62.29025	100.0003
67.47824	110.0711
64.12131	106.409
69.3093	99.38996
62.29025	92.67609
56.79709	97.55891
122.4099	103.3572
64.12131	116.1746
59.23849	111.597
129.1237	156.763
64.42648	127.4661
53.74533	103.9676
69.61447	140.8939
61.37473	113.428
74.19211	125.3299
73.58176	104.2728
72.05588	145.4715
76.02316	104.5779
65.34201	113.1229
80.90598	153.1009
71.7507	107.0194
114.7805	114.9539
74.19211	119.2264
80.6008	110.3763
92.80783	116.1746
94.94406	126.8558
71.14035	121.6678
60.15402	153.7112
89.75607	128.0765
86.09396	136.3162
72.66623	156.763
80.90598	124.4144
113.2546	141.5042
64.12131	139.6732
103.7942	152.4905
101.3528	142.4197
72.97141	167.139
73.27658	142.1146
56.79709	136.9266
57.71262	161.6458
72.36105	157.3734
51.91428	164.0872
62.59543	158.5941
64.73166	143.3353
123.6306	159.8148
74.49728	153.7112
83.04221	161.951
81.8215	157.6785
69.3093	168.6649
85.17844	159.8148
69.91965	149.744
80.29562	175.9891
70.53	168.6649
93.72336	166.8338
117.5271	179.0408
125.7668	215.9671
81.8215	183.3133
127.903	170.8011
87.92502	185.7547
66.25754	184.534
72.36105	187.8909
102.2683	176.9046
89.75607	222.0706
79.3801	188.5013
92.80783	179.9564
90.97678	170.1907
83.95773	178.7357
104.7097	192.4686
65.03683	189.722
72.97141	202.8445
110.2029	175.6839
66.25754	197.0462
91.8923	186.3651
105.6252	184.2288
133.7014	196.1307
79.99045	201.929
81.51633	194.6048
99.5217	199.4876
68.69894	217.1878
82.73703	197.3514
81.21115	222.681
89.14572	201.6238
114.4753	194.91
93.11301	199.7928
80.90598	234.2776
113.5598	217.7982
90.06125	205.2859
101.3528	206.8118
61.52206	129.7563
62.18728	62.31248
61.02487	82.45408
45.3306	105.0371
102.1139	62.31248
80.29895	51.32615
65.87339	44.00193
49.93224	32.10008
44.67568	54.37791
31.4674	37.28807
48.41322	47.66404
29.69806	80.9282
40.8867	50.7158
39.65571	125.789
76.76714	49.80027
42.11426	101.375
51.59528	117.8545
92.61913	51.02098
72.14493	102.2905
43.42754	71.46775
47.28167	36.67772
110.3468	71.77293
48.62925	72.99363
92.99975	72.0781
35.08836	95.88181
34.97863	91.91453
226.1661	132.0939
53.12802	182.7531
53.60121	142.1647
53.51206	119.8869
65.44135	121.718
62.18728	136.3664
58.89207	133.6198
46.0404	152.2355
41.98053	198.6223
48.49895	120.1921
42.13483	164.1374
63.1611	179.7014
40.11518	131.7888
41.25702	152.8459
52.02733	176.0392
51.72215	146.7424
57.98683	129.3474
103.674	134.2302
85.16462	145.5217
68.5514	136.9767
84.37596	139.4182
56.3958	173.5978
72.65927	149.7941
60.0922	159.8649
97.7454	143.9958
81.03617	133.0095
61.54607	161.0856
55.84717	126.6008
74.24001	151.6252
77.21976	183.3635
81.32763	164.1374
147.7222	137.2819
70.96194	171.1564
67.64958	171.1564
47.71372	177.8703
48.64639	174.5134
108.454	152.8459
76.34538	184.8893
75.33041	154.0666
60.65112	124.1594
64.01147	128.4318
43.49269	183.3635
129.6894	162.6115
96.63442	142.7751
43.671	162.0012
75.82076	144.301
111.9275	153.1511
50.16541	206.5568
64.1212	174.2082
61.17231	149.7941
67.44042	151.6252
51.633	188.8566
74.13714	191.298
47.21309	185.1945
82.26716	191.298
79.11939	159.2546
84.51655	179.7014
194.6233	169.0202
62.77363	146.7424
64.97158	188.5515
61.69008	200.4533
59.56757	196.486
94.50505	176.0392
90.10229	221.5104
60.91171	177.8703
59.2041	220.5949
44.60367	150.0993
76.96602	204.4206
75.81732	210.8293
80.68985	171.7668
136.1838	237.6848
86.7385	159.8649
58.66919	319.1667
32.84583	236.7692
62.03715	60.17625
53.49223	158.4424
47.99906	106.8677
51.96635	146.8457
47.38871	182.2461
53.49223	139.8267
69.36137	114.8023
65.39408	149.8975
50.74564	144.0992
51.66117	135.2491
57.45951	149.2871
58.06986	109.0039
52.27152	102.9004
62.6475	137.6905
53.18705	120.9058
55.62846	117.854
52.27152	165.4615
64.17338	134.0284
55.93363	137.9956
63.8682	118.4644
56.54398	140.437
74.24418	157.5269
64.47855	184.0772
65.08891	112.0557
54.10258	176.753
62.03715	134.3335
55.62846	132.1973
56.54398	176.4478
54.10258	118.4644
58.37504	122.7369
48.30424	110.835
75.77006	141.3526
71.80277	150.2027
73.32865	102.5953
58.06986	130.3662
63.56303	106.5625
55.0181	104.1211
65.39408	75.43461
62.95267	114.8023
58.68021	124.2627
76.38041	105.3418
73.02348	214.8999
56.84916	142.8784
80.34769	136.4698
69.36137	141.3526
63.8682	98.32279
64.78373	127.0093
61.73197	102.2901
52.5767	116.3282
68.44584	136.4698
78.82182	116.023
58.37504	105.3418
60.51127	137.0801
71.19242	116.9385
65.39408	101.3745
62.34232	130.6714
57.15434	107.7832
70.27689	98.93314
56.54398	105.0367
61.73197	131.8921
59.29057	129.4507
51.356	104.4263
58.37504	145.9302
73.02348	126.7041
68.75101	129.1455
58.68021	126.399
76.38041	141.3526
64.17338	106.8677
60.81644	110.5298
61.4268	124.8731
66.61478	153.5596
62.95267	198.7256
88.28226	203.3033
64.17338	157.8321
66.30961	147.7613
70.27689	123.042
64.17338	105.0367
73.939	109.6143
70.58207	160.5786
62.95267	152.6441
59.59574	121.211
64.47855	132.5025
74.85453	141.0474
66.00443	122.7369
58.98539	129.1455
80.65287	150.5078
65.39408	149.2871
61.12162	127.9248
66.00443	164.5459
89.80814	129.7559
62.03715	125.7886
78.51664	146.2354
71.19242	137.9956
106.2876	202.3877
68.14066	147.4561
62.95267	156.3062
75.77006	178.2788
84.0098	171.565
74.24418	152.9492
62.6475	166.9873
22.49724	73.14433
79.88808	90.53934
107.0487	95.72733
93.01064	55.44413
57.61025	72.2288
78.36221	79.55302
128.1059	78.94267
111.016	85.35136
59.44131	63.07353
62.18789	73.14433
71.03799	87.18241
77.44668	103.6619
68.90176	111.5965
98.80898	89.62382
70.12246	79.55302
76.83633	82.90995
115.2885	84.13065
71.95351	109.1551
100.0297	131.4329
108.5746	75.58573
78.97256	117.0896
61.27236	107.324
80.19326	135.095
75.00527	88.09794
96.97793	103.3567
70.12246	103.9671
81.71914	142.7244
66.76553	93.89628
115.8988	117.0896
76.22598	95.42216
56.69473	98.47392
77.44668	94.20145
85.07607	99.08427
82.63467	154.6263
74.39492	118.3103
92.70547	130.5174
121.6972	142.1141
74.39492	113.4275
96.97793	107.0188
136.956	163.7815
88.73818	125.0242
129.0214	161.6453
82.32949	129.6019
75.61562	123.8035
119.2558	123.1932
129.6317	126.8553
83.55019	117.7
63.71377	121.3621
89.65371	159.2039
103.997	150.0486
80.80361	122.5828
74.39492	139.9778
153.1303	130.2122
135.1249	206.201
74.7001	152.49
93.62099	128.6863
101.5556	122.888
73.17422	175.3782
106.7436	141.1985
88.12783	146.3865
98.19863	159.8143
111.016	178.1248
79.88808	135.095
81.41396	149.1331
123.5282	195.825
76.53115	183.618
72.25869	144.5555
129.0214	182.3973
109.4901	168.054
80.80361	140.5882
92.09512	168.3592
94.23135	163.7815
130.5473	162.866
83.55019	162.2557
98.19863	169.2747
93.62099	136.0105
105.5229	141.5037
147.9423	145.471
98.19863	158.2884
98.50381	169.8851
93.92617	151.2693
82.02431	172.6316
96.97793	187.2801
107.3539	186.9749
79.88808	161.9505
89.34853	166.2229
113.4574	180.261
108.8798	160.7298
107.9643	162.866
109.185	161.6453
114.9833	176.2937
113.1522	186.9749
93.31582	184.5335
89.04336	176.9041
96.36758	172.6316
95.75723	174.1575
118.6454	163.4764
95.75723	200.4026
114.0678	186.3645
106.1332	175.3782
	66.74353
	72.84705
	67.96423
	82.61267
	71.01599
	71.32117
	59.41931
	77.42468
	57.89343
	59.72449
	82.61267
	80.78162
	85.05408
	64.91248
	79.56091
	73.4574
	94.51453
	67.04871
	75.8988
	72.54187
	60.94519
	62.16589
	69.79529
	64.91248
	50.87439
	59.72449
	82.91785
	80.78162
	68.26941
	80.17126
	72.23669
	64.6073
	77.42468
	68.57458
	75.8988
	98.48181
	64.30212
	53.62097
	65.21765
	88.10583
	58.50378
	67.35388
	80.78162
	97.56628
	55.14685
	60.64001
	75.8988
	85.66443
	76.20398
	90.54724
	79.56091
	70.71082
	109.7733
	72.54187
	70.10046
	98.78699
	79.56091
	79.56091
	60.64001
	104.2802
	92.98865
	71.93152
	71.62634
	73.4574
	98.17664
	114.9613
	97.26111
	69.18494
	64.91248
	75.8988
	55.7572
	58.19861
	78.34021
	72.54187
	66.13318
	95.43005
	76.20398
	62.47107
	82.00232
	71.32117
	77.72986
	64.6073
	63.3866
	53.01062
	66.43835
	52.40027
	54.5365
	76.20398
	62.47107
	72.23669
	86.27478
	134.1874
	67.35388
	87.19031
	73.4574
	74.37292
	85.9696
	64.6073
	80.17126
	60.02966
	149.3397
	130.1136
	84.64246
	88.30457
	81.28553
	87.38905
	105.0892
	84.33729
	87.38905
	106.9203
	163.683
	133.1654
	126.7567
	126.4515
	114.5497
	90.4408
	101.7323
	75.18201
	107.2255
	105.0892
	127.0619
	87.08387
	97.76502
	113.9393
	83.11658
	142.0155
	78.53895
	98.68055
	106.9203
	95.01844
	84.64246
	110.5824
	110.5824
	107.2255
	180.4677
	88.60975
	122.7894
	105.0892
	92.88221
	94.40809
	91.35633
	93.18739
	142.3207
	141.7103
	129.5033
	99.59608
	114.2445
	85.55799
	127.9774
	120.9584
	119.4325
	127.9774
	91.35633
	86.47352
	80.67518
	78.53895
	80.98035
	197.2523
	109.6669
	113.6342
	115.4652
	106.3099
	113.9393
	129.5033
	147.5087
	104.7841
	155.1381
	135.912
	130.724
	99.59608
	71.51991
	113.0238
	95.01844
	175.2797
	98.0702
	104.7841
	104.7841
	111.8031
	113.6342
	127.9774
	98.98573
	134.6913
	108.4462
	120.0429
	96.54432
	87.08387
	109.0565
	109.9721
	90.13563
	88.60975
	121.5687
	101.4271
	113.329
	129.8085
	130.724
	91.66151
	108.141
	77.62342
	111.1928
	92.27186
